# Supplementary material for: Time-resolved dual RNA-seq reveals extensive rewiring of lung epithelial and pneumococcal transcriptomes during early infection
Source: Genome Biol. 2016 Sep 27;17:198. doi: 10.1186/s13059-016-1054-5 (PMC5039909; doi:10.1186/s13059-016-1054-5)
Supplement: Additional file 2: — Supplemental tables. Tables S1, S4, S5 and S6. (XLSX 607 kb) [file 13059_2016_1054_MOESM2_ESM.xlsx]

## Sheet: Table S1
Table S1. Clusters of Pneumococcal Genes
A. Carbohydrate Transporters
Gene_ID	Name	A	B	C	D	E	F	G	H	I	J	K	L	M	N	M	N	O	P	Q
SPD_0233	.	4.1074	NA	NA	NA	NA	NA	NA	3.63661	NA	NA	NA	NA	NA	NA	NA	NA	2.184	NA	NA		Contrasts
SPD_0234	.	3.76839	NA	NA	-2.18	NA	NA	NA	4.12519	NA	NA	NA	NA	-2.65	NA	NA	NA	2.49	NA	NA		A	wt, 0 mpi	vs.	wt, 30 mpi
SPD_0281	celC	5.06449	NA	NA	-2.3	NA	NA	NA	5.43007	NA	NA	-3.19	-2.09	-4.24	-2.03	NA	NA	2.234	NA	NA		B	wt, 30 mpi	vs.	wt, 60 mpi
SPD_0283	celD	9.42792	NA	NA	-2.41	NA	NA	NA	10.0298	NA	NA	-3.6	NA	-3.8	-2.5	NA	NA	NA	NA	NA		C	wt, 30 mpi	vs.	wt, 120 mpi
SPD_0295	.	NA	NA	-2.58	-2.8	NA	NA	NA	NA	NA	NA	-3.11	-2.14	-3.9	NA	NA	NA	2.061	NA	NA		D	wt, 30 mpi	vs.	wt, 240 mpi
SPD_1493	.	NA	NA	NA	-3.24	NA	-2.22	NA	2.85698	NA	-2.05	-3.78	NA	-2.73	NA	NA	NA	NA	NA	NA		E	wt, 60 mpi	vs.	wt, 120 mpi
SPD_1494	.	NA	NA	NA	-2.94	NA	-2.14	NA	2.36004	NA	NA	-3.1	NA	-2.46	NA	NA	NA	NA	NA	NA		F	wt, 60 mpi	vs.	wt, 240 mpi
SPD_1675	rafG	3.50831	NA	NA	-3.05	NA	-2.74	NA	4.05568	NA	NA	NA	NA	-2.03	NA	NA	NA	NA	NA	NA		G	wt, 120 mpi	vs.	wt, 240 mpi
SPD_1676	rafF	4.2419	NA	NA	-3.12	NA	-2.94	NA	6.24624	NA	NA	-2.86	NA	-2.77	NA	NA	NA	NA	NA	NA		H	∆cps2E, 0 mpi	vs.	∆cps2E, 30 mpi
SPD_1677	rafE	4.06042	NA	NA	-2.69	NA	-2.32	NA	7.91355	NA	NA	-2.7	NA	-2.8	NA	NA	NA	2.208	NA	NA		I	∆cps2E, 30 mpi	vs.	∆cps2E, 60 mpi
SPD_1833	.	16.1366	NA	-5.74	-14.4	-3.17	-7.96	NA	18.4902	NA	-2.32	-5.01	-4.27	-9.23	NA	NA	NA	NA	NA	NA		J	∆cps2E, 30 mpi	vs.	∆cps2E, 120 mpi
SPD_1934	malX	6.8391	-2.79	-3.48	-3.69	NA	NA	NA	5.00741	NA	-2.17	-2.79	NA	-2.29	NA	NA	NA	NA	NA	NA		K	∆cps2E, 30 mpi	vs.	∆cps2E, 240 mpi
SPD_1935	malC	3.20469	-2.41	-3.46	-3.64	NA	NA	NA	3.24708	NA	-2.06	-3.24	NA	-3.14	NA	NA	NA	NA	NA	NA		L	∆cps2E, 60 mpi	vs.	∆cps2E, 120 mpi
SPD_1936	malD	4.00724	-2.52	-4.27	-5.63	NA	-2.23	NA	3.9007	NA	-2.45	-5.09	-2.22	-4.6	-2.07	NA	NA	2.022	NA	NA		M	∆cps2E, 60 mpi	vs.	∆cps2E, 240 mpi
SPD_1959	ulaA	3.27369	NA	NA	-2.67	NA	-2.13	NA	2.55073	NA	NA	-2.48	NA	-3.03	NA	NA	NA	NA	NA	NA		N	∆cps2E, 120 mpi	vs.	∆cps2E, 240 mpi
SPD_1960	.	2.7939	NA	NA	NA	NA	NA	NA	NA	NA	NA	-2.64	NA	-3.52	NA	NA	NA	NA	NA	NA		M	∆cps2E, 0 mpi	vs.	wt, 0 mpi
SPD_1989	.	3.83128	NA	NA	NA	NA	NA	NA	4.81606	NA	NA	-2.54	NA	-3.47	NA	NA	NA	NA	NA	NA		N	∆cps2E, 30 mpi	vs.	wt, 30 mpi
SPD_1990	.	3.02519	NA	NA	NA	NA	NA	NA	5.02027	NA	NA	-2.01	NA	-2.51	NA	NA	NA	NA	NA	NA		O	∆cps2E, 60 mpi	vs.	wt, 60 mpi
SPD_1991	.	2.00879	NA	NA	NA	NA	NA	NA	3.14585	NA	NA	NA	NA	-2.36	NA	NA	NA	NA	NA	NA		P	∆cps2E, 120 mpi	vs.	wt, 120 mpi
SPD_1992	.	2.55303	NA	NA	NA	-2.08	NA	NA	2.6925	NA	NA	-2.43	-2.01	-3.13	NA	NA	NA	NA	NA	NA		Q	∆cps2E, 240 mpi	vs.	wt, 240 mpi
																							FC>2, second condition has higher expression
B. Adherence Factors
Gene_ID	Name	A	B	C	D	E	F	G	H	I	J	K	L	M	N	M	N	O	P	Q
SPD_0250	apuA	2.27897	-2.35	-2.04	-2.68	NA	NA	NA	2.69435	NA	-2.29	-2.57	NA	NA	NA	NA	NA	NA	NA	NA
SPD_0334	aliA	5.76484	NA	NA	-2.65	NA	NA	NA	4.29845	NA	NA	NA	NA	-2.05	NA	NA	NA	NA	NA	NA
SPD_0335	.	2.94536	NA	NA	NA	NA	NA	NA	NA	NA	NA	NA	NA	-2.11	NA	NA	NA	NA	NA	-2.1
SPD_0549	.	NA	NA	NA	-2.1	NA	NA	NA	NA	NA	NA	-2.16	NA	-2.13	NA	NA	NA	NA	NA	NA
SPD_0562	bgaA	NA	NA	NA	-2.21	NA	NA	NA	NA	NA	NA	-2.66	NA	-2.76	NA	NA	NA	NA	NA	NA
SPD_0577	zmpB	2.32139	NA	NA	NA	NA	NA	NA	2.13011	NA	-2.07	-2.73	NA	-2.22	NA	NA	NA	NA	NA	NA
SPD_0752	.	NA	NA	NA	NA	NA	NA	NA	2.11119	NA	NA	NA	NA	-2.09	NA	NA	NA	NA	NA	NA
SPD_1328	aatB	5.98839	NA	NA	-2.78	NA	-2.64	NA	9.37039	NA	NA	-3.53	NA	-3.48	-2.24	NA	NA	NA	NA	NA
SPD_1609	.	2.47697	NA	-2.81	-3.14	NA	NA	NA	NA	NA	NA	-2.23	-2.32	-2.94	NA	NA	NA	NA	NA	NA
SPD_1617	.	4.6067	NA	-2.5	-2.16	NA	NA	NA	2.71148	NA	-2.01	-2.86	-2.42	-3.44	NA	NA	NA	NA	NA	NA
SPD_1671	amiA	3.7103	NA	NA	-2.79	NA	-2.08	NA	5.09663	NA	NA	-2.71	NA	-2.79	NA	NA	NA	NA	NA	NA
SPD_1677	rafE	4.06042	NA	NA	-2.69	NA	-2.32	NA	7.91355	NA	NA	-2.7	NA	-2.8	NA	NA	NA	2.208	NA	NA
SPD_1934	malX	6.8391	-2.79	-3.48	-3.69	NA	NA	NA	5.00741	NA	-2.17	-2.79	NA	-2.29	NA	NA	NA	NA	NA	NA
C. Transporters
Gene_ID	Name	A	B	C	D	E	F	G	H	I	J	K	L	M	N	M	N	O	P	Q
SPD_0213	secY	-3.46102	2.368	2.009	NA	NA	NA	NA	-2.59442	NA	2.094	NA	NA	NA	NA	NA	NA	NA	NA	NA
SPD_0546	brnQ	-3.84816	NA	NA	NA	NA	NA	NA	-4.05313	NA	2.096	2.894	NA	2.68	NA	NA	-2.07	-3.08	NA	NA
SPD_0642	.	-6.60028	NA	NA	2.69	NA	NA	NA	-6.68997	NA	2.577	3.187	2.038	2.521	NA	NA	NA	NA	NA	NA
SPD_0740	.	NA	NA	NA	NA	NA	NA	NA	-2.90621	NA	NA	2.37	NA	3.004	NA	NA	NA	-2.76	NA	NA
SPD_0741	.	-2.44409	NA	NA	NA	NA	NA	NA	-4.07089	NA	NA	NA	NA	2.441	NA	NA	NA	-2.87	NA	NA
SPD_0896	mscL	-2.52916	NA	NA	2.383	NA	2.155	NA	-4.19809	NA	NA	2.731	NA	3.422	NA	NA	NA	-2.2	-2.11	NA
SPD_0917	.	-4.50638	2.169	2.325	2.806	NA	NA	NA	-4.93545	NA	NA	2.715	NA	NA	NA	NA	NA	NA	NA	NA
SPD_0918	.	-6.06593	2.323	2.324	2.504	NA	NA	NA	-7.83075	NA	2.039	2.78	NA	NA	NA	NA	NA	NA	NA	NA
SPD_0998	.	-2.63213	NA	2.079	2.33	NA	NA	NA	-2.0006	NA	NA	NA	NA	2.035	NA	NA	NA	NA	NA	NA
SPD_1000	.	-7.26866	2.062	2.283	2.945	NA	NA	NA	-5.18434	NA	NA	2.322	NA	NA	NA	NA	NA	NA	NA	NA
SPD_1101	ftsY	-3.54341	2.046	NA	2.217	NA	NA	NA	-7.74121	NA	2.011	3.541	NA	2.472	NA	NA	-2.11	-3.01	NA	NA
SPD_1218	potD	-3.95377	NA	NA	NA	NA	NA	NA	-5.37111	NA	NA	2.415	NA	2.153	NA	NA	NA	-2.08	NA	NA
SPD_1219	potC	-3.41916	NA	NA	NA	NA	NA	NA	-3.81992	NA	NA	2.474	NA	2.433	NA	NA	NA	NA	NA	NA
SPD_1220	potH	-2.78476	NA	NA	NA	NA	NA	NA	-2.80175	NA	NA	2.479	NA	2.711	NA	NA	NA	NA	NA	NA
SPD_1221	potA	-2.20598	NA	NA	NA	NA	NA	NA	NA	NA	NA	2.38	NA	2.951	NA	NA	NA	NA	NA	NA
SPD_1425	.	-6.45313	2.167	2.54	2.744	NA	NA	NA	-8.29666	NA	4.315	6.501	2.241	3.377	NA	NA	NA	-2.24	NA	NA
SPD_1436	.	-2.90425	NA	NA	NA	NA	NA	NA	-2.75803	NA	2.094	3.721	2.003	3.56	NA	NA	NA	NA	NA	NA
D. Competence Genes
Gene_ID	Name	A	B	C	D	E	F	G	H	I	J	K	L	M	N	M	N	O	P	Q
SPD_0014	comX1	NA	4.783	84.8	83.69	17.73	17.5	NA	NA	17.81	123.6	169.8	6.939	9.533	NA	NA	NA	NA	NA	NA
SPD_0035	.	NA	NA	5.617	2.286	5.725	2.33	NA	2.34899	NA	14.09	6.754	8.283	3.972	NA	NA	NA	2.074	3.001	3.536
SPD_0037	.	NA	NA	7.322	2.853	7.46	2.907	NA	NA	2.33	19.73	8.536	8.467	3.663	-2.31	NA	NA	2.284	2.593	2.879
SPD_0049	comA	NA	2.586	28.8	25.97	11.14	10.05	NA	2.42612	4.982	28.13	32.74	5.646	6.572	NA	NA	NA	2.974	NA	NA
SPD_0050	comB	NA	2.507	27.48	20.75	10.96	8.28	NA	2.01281	5.733	23.09	25.87	4.028	4.513	NA	NA	NA	3.701	NA	NA
SPD_0132	cibB	NA	17.6	779.3	258.9	44.27	14.71	NA	NA	94.3	1870	587.6	19.83	6.231	NA	NA	NA	4.419	NA	NA
SPD_0133	cibA	NA	18.92	826.5	281.2	43.68	14.86	NA	NA	97.78	1977	621.1	20.22	6.352	NA	NA	NA	4.33	NA	NA
SPD_0186	.	NA	NA	NA	NA	NA	NA	NA	NA	NA	3.517	NA	2.771	NA	NA	NA	NA	NA	NA	NA
SPD_0461	dnaJ	NA	2.423	5.626	4.14	2.322	NA	NA	NA	3.227	6.736	10.53	2.088	3.263	NA	NA	-2.05	NA	NA	NA
SPD_0473	blpY	-6.97097	NA	21.93	28.04	15.69	20.06	NA	-2.35899	NA	5.651	7.145	3.645	4.61	NA	NA	3.649	4.048	NA	NA
SPD_0474	blpZ	-5.99994	NA	18.38	22.72	12.94	16	NA	NA	NA	4.592	5.425	2.924	3.454	NA	NA	4.013	4.437	NA	NA
SPD_0475	pncP	-5.12373	NA	16.75	22.3	11.81	15.72	NA	NA	NA	4.186	4.901	2.73	3.196	NA	NA	4.077	4.409	NA	NA
SPD_0683	.	NA	NA	4.675	2.354	3.743	NA	NA	NA	NA	7.243	2.473	4.798	NA	-2.93	NA	NA	NA	NA	NA
SPD_0843	comEA	NA	6.009	88.42	23.87	14.71	3.972	NA	NA	8.984	116	36.75	12.91	4.09	NA	NA	NA	NA	NA	NA
SPD_0844	comEC	-2.6199	5.862	130.5	38	22.27	6.483	NA	NA	14.11	210.5	64.33	14.92	4.56	NA	NA	NA	2.807	NA	NA
SPD_0845	.	NA	NA	3.407	NA	3.149	NA	NA	NA	NA	3.95	NA	3.764	NA	-2	NA	NA	NA	NA	NA
SPD_0846	.	NA	NA	3.506	NA	3.241	NA	NA	NA	NA	4.011	NA	3.405	NA	-2.22	NA	NA	NA	NA	NA
SPD_0865	coiA	-7.08275	5.532	102.9	27.46	18.6	4.963	NA	-3.65832	13.43	167.2	49.62	12.45	3.694	NA	NA	NA	NA	NA	NA
SPD_0994	ribF	NA	NA	9.16	10.66	6.802	7.914	NA	NA	NA	7.327	13.94	5.548	10.56	NA	NA	NA	NA	NA	NA
SPD_1122	dprA	-3.80768	6.456	127.6	41.88	19.77	6.487	NA	-2.74592	15.41	210.3	63.61	13.65	4.129	NA	NA	NA	NA	NA	NA
SPD_1310	.	NA	NA	NA	NA	2.052	NA	NA	NA	NA	2.145	NA	2.683	NA	NA	NA	NA	NA	NA	NA
SPD_1528	natA	3.12069	NA	3.06	3.291	4.257	4.578	NA	NA	NA	2.961	4.937	3.704	6.176	NA	NA	NA	NA	NA	NA
SPD_1593	cclA	-6.40314	3.925	100.2	30.68	25.54	7.818	NA	-2.83634	17.29	291.4	101.9	16.86	5.892	-2.86	NA	NA	4.232	2.793	NA
SPD_1711	ssbB	-2.80132	7.481	254.4	70.52	34.01	9.427	NA	-2.56845	30.24	571	185.8	18.88	6.144	NA	NA	NA	3.462	NA	NA
SPD_1738	dinF	NA	NA	NA	NA	2.057	NA	NA	NA	NA	3.463	2.395	3.051	2.11	NA	NA	NA	NA	2.232	2.177
SPD_1740	cinA	NA	NA	7.001	3.391	6.438	3.118	NA	NA	NA	12.22	7.139	8.214	4.799	NA	NA	NA	NA	2.361	2.848
SPD_1741	lytR	NA	NA	NA	NA	NA	NA	NA	NA	NA	NA	NA	NA	2.019	NA	NA	NA	NA	NA	NA
SPD_1742	.	NA	NA	NA	2.059	2.209	2.437	NA	NA	NA	NA	2.73	NA	2.602	NA	NA	NA	NA	NA	NA
SPD_1743	.	NA	NA	2.533	2.967	2.82	3.303	NA	NA	NA	2.669	3.958	2.06	3.055	NA	NA	NA	NA	NA	NA
SPD_1744	comM	NA	3.743	61.29	72	16.37	19.24	NA	-2.28496	12.09	92.83	151.6	7.679	12.54	NA	NA	NA	2.351	NA	NA
SPD_1818	comX2	NA	4.783	84.82	83.72	17.73	17.5	NA	NA	17.77	123.4	169.5	6.941	9.535	NA	NA	NA	NA	NA	NA
SPD_1826	nadC	NA	NA	NA	NA	NA	NA	NA	NA	NA	4.402	4.251	2.782	2.686	NA	NA	NA	NA	2.121	3.483
SPD_1857	cglG	NA	6.092	351.5	99.05	57.69	16.26	NA	NA	33.33	455.9	187.6	13.68	5.628	NA	NA	NA	7.28	NA	NA
SPD_1858	cglF	NA	6.546	290.2	73.64	44.34	11.25	NA	NA	25.44	367.3	155.5	14.44	6.114	NA	NA	NA	5.584	NA	NA
SPD_1859	cglE	NA	8.06	252.6	64.64	31.34	8.02	NA	NA	29.73	386.8	149.5	13.01	5.029	NA	NA	NA	4.313	NA	NA
SPD_1860	cglD	NA	8.104	284.6	70.37	35.13	8.683	NA	NA	31.1	403.7	150.8	12.98	4.849	NA	NA	NA	4.613	NA	NA
SPD_1861	cglC	NA	8.476	280.8	77.85	33.13	9.185	NA	NA	30.22	348.3	124.1	11.53	4.105	NA	NA	NA	4.839	NA	NA
SPD_1862	cglB	NA	8.882	244.6	64.96	27.54	7.314	NA	NA	26.21	330	130.4	12.59	4.974	NA	NA	NA	3.919	NA	NA
SPD_1863	cglA	NA	7.128	166.9	49.3	23.41	6.916	NA	NA	22.07	274.5	115	12.44	5.212	NA	NA	NA	3.621	NA	NA
SPD_2028	cbpD	-5.87871	6.513	132.8	31.9	20.39	4.897	NA	-4.96446	18.82	211	57.28	11.21	NA	-3.68	NA	NA	3.3	NA	NA
SPD_2034	cflB	NA	11.25	279.7	74.15	24.87	6.593	NA	NA	53.19	534.2	123.5	10.04	NA	-4.33	NA	NA	4.568	NA	NA
SPD_2035	cflA	NA	14.02	321.1	80.47	22.9	5.739	NA	NA	50.64	559.8	142.2	11.06	NA	-3.94	NA	NA	4.463	NA	NA
SPD_2063	comE	2.88176	2.081	21.1	22.53	10.14	10.82	NA	2.95391	7.338	27.07	21.68	3.689	2.954	NA	NA	NA	3.262	NA	NA
SPD_2064	comD	2.62427	2.262	26.33	28.99	11.64	12.82	NA	2.51533	7.401	37.8	33.57	5.107	4.535	NA	NA	NA	2.992	NA	NA
SPD_2065	comC1	2.11049	2.8	38.5	46.27	13.75	16.52	NA	NA	10.52	63.62	51.37	6.046	4.882	NA	NA	NA	2.705	NA	NA
E1. Unknown
Gene_ID	Name	A	B	C	D	E	F	G	H	I	J	K	L	M	N	M	N	O	P	Q
SPD_0003	.	2.33696	NA	NA	-2.03	NA	NA	NA	2.51749	NA	NA	NA	NA	-3.03	NA	NA	NA	NA	NA	NA
SPD_0072	.	8.44437	NA	-2.58	-2.86	NA	NA	NA	14.2175	NA	-2.87	-3.14	NA	NA	NA	NA	NA	NA	NA	NA
SPD_0074	.	6.06688	NA	NA	-2.1	NA	NA	NA	10.7559	NA	NA	-2.24	NA	NA	NA	NA	NA	NA	NA	NA
SPD_0117	.	9.58906	NA	NA	-2.16	NA	NA	NA	6.65063	NA	NA	-3.59	NA	-4.43	-2.44	NA	NA	2.217	NA	NA
SPD_0118	.	3.70932	NA	NA	NA	NA	NA	NA	2.45314	NA	NA	-2.53	NA	-3.84	-2.52	NA	NA	NA	NA	NA
SPD_0161	.	13.9602	NA	-2.23	-2.86	NA	NA	NA	16.706	NA	NA	NA	NA	-2.19	NA	NA	NA	NA	NA	NA
SPD_0173	.	3.52631	NA	NA	-3.28	NA	-2.16	NA	9.11061	NA	NA	-3.79	NA	-3.34	-2.17	NA	NA	2.135	NA	NA
SPD_0249	.	4.24832	NA	NA	-2.73	NA	NA	NA	13.6132	NA	-3.17	-3.86	-2.49	-3.04	NA	NA	2.226	2.485	NA	NA
SPD_0282	.	5.80805	NA	NA	NA	NA	NA	NA	6.28097	NA	NA	-3.23	NA	-4.08	-2.17	NA	NA	2.139	NA	NA
SPD_0376	.	3.59591	NA	NA	-2.16	NA	NA	NA	4.25385	NA	NA	-2.71	NA	-2.39	NA	NA	NA	NA	NA	NA
SPD_0527	.	4.61391	NA	NA	-2.31	NA	NA	NA	8.42594	NA	NA	-2.06	NA	NA	NA	NA	NA	NA	NA	NA
SPD_0752	.	NA	NA	NA	NA	NA	NA	NA	2.11119	NA	NA	NA	NA	-2.09	NA	NA	NA	NA	NA	NA
SPD_0911	.	3.45543	NA	NA	-2.57	NA	-2.57	NA	3.16363	NA	NA	-2.11	NA	-3.02	NA	NA	NA	NA	NA	NA
SPD_0931	.	4.90128	NA	NA	NA	NA	NA	NA	4.22692	NA	NA	-2.12	NA	NA	NA	NA	NA	NA	NA	NA
SPD_0932	.	4.24153	NA	NA	NA	NA	NA	NA	2.78816	NA	NA	NA	NA	-2.32	NA	NA	NA	NA	NA	NA
SPD_0933	.	3.85319	NA	NA	NA	NA	NA	NA	2.66309	NA	NA	-2.13	NA	-2.34	NA	NA	NA	NA	NA	NA
SPD_0995	.	5.81389	NA	NA	-2.06	NA	NA	NA	6.12115	NA	NA	-2.98	NA	-2.57	NA	NA	NA	NA	NA	NA
SPD_1081	.	4.21187	NA	NA	NA	NA	NA	NA	7.68485	NA	NA	-2.38	NA	-2.26	NA	NA	NA	NA	NA	NA
SPD_1082	.	4.25052	NA	NA	NA	NA	NA	NA	6.61344	NA	NA	NA	NA	-2.18	NA	NA	NA	NA	NA	NA
SPD_1108	.	2.15582	NA	NA	-2.16	NA	-2.26	NA	3.11558	NA	NA	-2.66	NA	-2.76	NA	NA	NA	NA	NA	NA
SPD_1375	.	4.21346	-2.08	-2.15	-2.69	NA	NA	NA	5.3323	-2.13	-3	-2.75	NA	NA	NA	NA	NA	NA	NA	NA
SPD_1447	.	4.64322	NA	NA	NA	NA	NA	NA	7.32736	NA	-2.44	-2.56	NA	NA	NA	NA	NA	NA	NA	NA
SPD_1518	.	7.65073	NA	NA	-2.39	NA	-2.46	NA	9.39155	NA	NA	-2.55	NA	-3.61	-2.26	NA	NA	NA	NA	NA
SPD_1615	.	9.85571	NA	-3.25	-3.59	NA	NA	NA	4.40832	NA	NA	-3.69	-2.31	-5.11	-2.21	NA	NA	NA	NA	NA
SPD_1616	.	7.63758	NA	-2.77	-4.12	NA	-2.22	NA	3.87645	NA	NA	-3.66	-2.53	-5.15	-2.03	NA	NA	NA	NA	NA
SPD_1727	.	2.40146	NA	NA	-2.44	NA	NA	NA	3.28884	NA	NA	-2.58	NA	-2.34	NA	NA	NA	NA	NA	NA
SPD_1728	.	3.14453	NA	NA	NA	NA	NA	NA	4.0636	NA	NA	-2.04	NA	NA	NA	NA	NA	NA	NA	NA
SPD_1794	.	2.76757	NA	NA	NA	NA	NA	NA	3.41511	NA	NA	-2.32	NA	NA	NA	NA	NA	NA	NA	NA
SPD_1920	.	2.47979	NA	NA	NA	NA	NA	NA	2.92229	NA	NA	NA	NA	-2.18	NA	NA	NA	NA	NA	NA
SPD_1954	.	3.48465	NA	NA	NA	NA	NA	NA	4.67457	NA	NA	NA	NA	NA	NA	NA	NA	NA	2.184	NA
SPD_2027	.	NA	NA	NA	NA	NA	NA	NA	2.45322	NA	NA	-2.03	NA	-2.11	NA	NA	NA	NA	NA	NA
SPD_2043	.	3.39751	NA	NA	-2.43	NA	NA	NA	7.6825	NA	-2.57	-3.68	NA	NA	NA	NA	NA	NA	NA	NA
E2. Unknown
Gene_ID	Name	A	B	C	D	E	F	G	H	I	J	K	L	M	N	M	N	O	P	Q
SPD_0155	.	NA	NA	NA	NA	NA	NA	NA	-2.22547	NA	2.004	3.174	NA	3.014	NA	NA	-2.32	-2.34	NA	NA
SPD_0341	.	NA	NA	NA	NA	NA	NA	NA	NA	NA	NA	NA	NA	2.007	NA	NA	NA	NA	NA	NA
SPD_0478	.	NA	NA	NA	NA	NA	NA	NA	NA	NA	2.391	3.164	NA	2.496	NA	NA	NA	NA	NA	NA
SPD_0480	.	NA	NA	NA	NA	NA	NA	NA	NA	NA	2.043	2.364	NA	NA	NA	NA	NA	NA	NA	NA
SPD_0490	.	-2.09455	NA	2.489	3.114	NA	NA	NA	-3.37423	NA	2.907	4.715	2.156	3.497	NA	NA	NA	-2.17	NA	NA
SPD_0553	.	-6.48375	4.254	13.99	22.18	3.288	5.213	NA	-8.66365	2.987	14.34	28.72	4.799	9.614	2.003	NA	NA	NA	NA	NA
SPD_0595	.	NA	NA	NA	2.133	NA	NA	NA	NA	NA	NA	2.75	NA	NA	NA	NA	NA	NA	NA	NA
SPD_0637	.	NA	NA	2.776	3.359	2.174	2.631	NA	-4.60074	NA	2.412	5.396	2.13	4.766	2.238	NA	-2.18	-2.45	-2.5	NA
SPD_0718	.	NA	NA	NA	NA	NA	NA	NA	-2.04958	NA	2.062	2.658	2.037	2.626	NA	NA	NA	NA	NA	NA
SPD_0731	.	-5.85996	3.961	22.22	28.87	5.609	7.288	NA	-7.37116	2.718	16.91	46.21	6.223	17	2.732	NA	NA	NA	NA	NA
SPD_0747	.	NA	NA	NA	NA	NA	NA	NA	-2.53035	NA	2.071	2.904	NA	2.212	NA	NA	NA	NA	NA	NA
SPD_0754	.	NA	NA	2.097	2.954	NA	NA	NA	-2.82144	NA	2.156	2.802	NA	2.16	NA	NA	NA	NA	NA	NA
SPD_0866	pepF	-2.85568	NA	3.243	2.984	2.567	2.362	NA	-7.67924	NA	8.158	9.842	6.605	7.967	NA	NA	-3.21	-3.29	NA	NA
SPD_0867	.	-3.04215	NA	2.681	2.244	2.41	2.017	NA	-9.58479	NA	8.551	8.276	4.882	4.725	NA	NA	-3.82	-2.43	NA	NA
SPD_0868	prsA	-3.13356	NA	3.651	3.471	2.54	2.415	NA	-6.40289	NA	4.1	5.067	2.113	2.611	NA	NA	-2.28	NA	-2.03	NA
SPD_0948	.	NA	NA	NA	NA	NA	NA	NA	NA	NA	2.239	NA	NA	NA	NA	NA	NA	NA	NA	NA
SPD_0959	.	NA	NA	2.144	NA	NA	NA	NA	NA	NA	2.269	2.31	2.426	2.469	NA	NA	NA	NA	NA	NA
SPD_0990	.	-2.53204	NA	2.2	2.701	NA	2.247	NA	-4.58426	NA	3.07	6.18	2.622	5.277	2.013	NA	-2.1	-2.15	NA	NA
SPD_1036	.	-2.74425	3.44	NA	5.253	NA	NA	NA	-6.17642	NA	NA	5.111	NA	NA	NA	NA	NA	-5.03	NA	NA
SPD_1104	smc	NA	NA	NA	2.145	NA	NA	NA	-3.0422	NA	2.181	3.702	NA	2.884	NA	NA	NA	-2.33	NA	NA
SPD_1117	.	-2.14701	2.375	2.47	2.631	NA	NA	NA	-2.13745	NA	3.164	4.074	NA	2.304	NA	NA	NA	NA	NA	NA
SPD_1277	.	NA	NA	2.147	2.613	NA	NA	NA	-2.4178	NA	NA	2.131	NA	NA	NA	NA	NA	NA	NA	NA
SPD_1300	.	-2.17446	NA	NA	NA	NA	NA	NA	NA	NA	2.253	3.449	NA	2.627	NA	NA	NA	NA	NA	NA
SPD_1301	.	NA	NA	NA	NA	NA	NA	NA	NA	NA	NA	2.807	NA	NA	NA	NA	NA	NA	NA	NA
SPD_1317	.	NA	NA	2.328	2.877	NA	NA	NA	-2.09771	2.682	2.717	2.555	NA	NA	NA	NA	NA	NA	NA	NA
SPD_1426	.	-2.68352	NA	NA	2.294	NA	NA	NA	-3.8313	NA	2.911	4.394	2.208	3.332	NA	NA	NA	-2.14	NA	NA
SPD_1429	.	NA	NA	NA	NA	NA	NA	NA	NA	NA	NA	2.088	NA	NA	NA	NA	NA	NA	NA	NA
SPD_1469	.	NA	NA	NA	3.174	NA	NA	NA	-2.68786	NA	NA	3.013	NA	NA	NA	NA	NA	NA	NA	NA
SPD_1470	.	NA	NA	NA	2.183	NA	NA	NA	NA	NA	NA	2.417	NA	NA	NA	NA	NA	NA	NA	NA
SPD_1471	.	NA	NA	2.392	2.646	NA	NA	NA	-2.07817	NA	NA	2.747	NA	NA	NA	NA	NA	NA	-2.15	NA
SPD_1505	.	NA	NA	2.286	4.352	NA	2.736	NA	-2.73091	2.567	2.364	3.428	NA	NA	NA	NA	-2.08	NA	-2.02	-2.65
SPD_1672	.	NA	NA	NA	2.279	NA	NA	NA	NA	NA	2.304	3.165	NA	2.014	NA	NA	NA	NA	NA	NA
SPD_1731	.	NA	NA	NA	NA	NA	NA	NA	-2.02423	NA	2.635	3.01	NA	NA	NA	NA	NA	NA	NA	NA
SPD_1732	.	NA	NA	NA	NA	NA	NA	NA	-2.21302	NA	3.181	2.974	2.008	NA	NA	NA	NA	NA	NA	NA
E3. Unknown
Gene_ID	Name	A	B	C	D	E	F	G	H	I	J	K	L	M	N	M	N	O	P	Q
SPD_0092	.	NA	NA	5.753	8.348	7.403	10.74	NA	NA	NA	NA	9.157	2.22	11.08	4.99	NA	NA	NA	-2.83	NA
SPD_0145	.	NA	26.16	38.31	41.53	NA	NA	NA	NA	5.628	50.5	47.42	8.973	8.426	NA	NA	NA	-5.34	NA	NA
SPD_0146	.	NA	25.92	34.19	35.63	NA	NA	NA	NA	6.15	52.9	46.53	8.6	7.565	NA	NA	NA	-5.18	NA	NA
SPD_0147	.	NA	31.53	34.6	39.41	NA	NA	NA	NA	8.626	69.21	58.46	8.023	6.777	NA	NA	NA	-5.35	NA	NA
SPD_0148	.	NA	33.21	34.2	34.95	NA	NA	NA	NA	8.364	74.99	62.65	8.966	7.49	NA	NA	NA	-6.14	NA	NA
SPD_0149	.	-2.20895	25.56	32.5	35.93	NA	NA	NA	NA	3.087	47.21	56.47	15.29	18.29	NA	NA	NA	-8.51	NA	NA
SPD_0391	.	-10.0659	2.973	52.54	66.55	17.67	22.38	NA	-10.3593	9.091	98.54	157.3	10.84	17.31	NA	NA	NA	2.232	NA	NA
SPD_0392	.	-10.4634	3.404	66.33	80.64	19.49	23.69	NA	-7.67363	9.068	94.5	156.9	10.42	17.31	NA	NA	NA	2.499	NA	NA
SPD_0457	.	NA	NA	NA	2.005	NA	NA	NA	NA	NA	NA	NA	NA	NA	NA	NA	NA	NA	NA	NA
SPD_0466	blpT	NA	NA	16.71	19.09	17.34	19.81	NA	2.51528	NA	5.635	4.889	4.006	3.475	NA	NA	2.954	4.312	NA	NA
SPD_0484	.	NA	NA	2.463	NA	NA	NA	NA	NA	NA	5.088	4.88	3.28	3.146	NA	NA	NA	NA	NA	NA
SPD_0485	.	NA	NA	NA	NA	NA	3.601	NA	NA	NA	2.88	3.391	NA	NA	NA	NA	NA	NA	NA	NA
SPD_0817	.	NA	NA	2.761	3.065	2.358	2.618	NA	NA	NA	4.348	3.755	3.754	3.243	NA	NA	NA	NA	NA	NA
SPD_1258	.	NA	NA	NA	2.078	NA	NA	NA	NA	NA	NA	NA	NA	2.021	NA	NA	NA	NA	NA	NA
SPD_1265	.	NA	2.027	2.52	2.132	NA	NA	NA	NA	3.482	4.839	2.828	NA	NA	NA	NA	NA	NA	NA	NA
SPD_1266	.	NA	2.508	2.734	3.297	NA	NA	NA	-2.1353	3.738	5.206	2.608	NA	NA	NA	NA	NA	NA	NA	NA
SPD_1467	.	NA	NA	4.178	5.927	2.897	4.11	NA	NA	NA	2.513	4.968	2.387	4.719	NA	NA	NA	NA	NA	NA
SPD_1515	.	NA	11.9	44.02	59.95	3.699	5.038	NA	NA	2.561	6.31	26.97	2.464	10.53	4.274	NA	NA	-6.17	-9.27	-2.95
SPD_1516	.	NA	11.86	46.7	64.76	3.938	5.461	NA	NA	2.51	6.267	28.36	2.497	11.3	4.525	NA	NA	-5.91	-9.32	-2.86
SPD_1736	.	NA	NA	2.24	2.099	NA	NA	NA	-2.01251	NA	3.392	3.189	NA	NA	NA	NA	NA	NA	NA	NA
SPD_1942	.	NA	NA	2.349	2.946	2.034	2.55	NA	NA	NA	NA	2.914	NA	2.219	NA	NA	NA	NA	NA	NA
Gene_ID
SPD_0315	Song
SPD_0316	Song
SPD_0317	Song
SPD_0562	Song
SPD_0070	Song
SPD_0790	Song
SPD_1008	Song
SPD_1026	Song
SPD_1100	Song
SPD_1534	Song
SPD_1633	Song
SPD_1634	Song
SPD_1839	Song
SPD_2013	Song
SPD_0030	Song
SPD_0032	Song
SPD_0091	Song
SPD_0161	Song
SPD_0188	Song
SPD_0191	Song
SPD_0268	Song
SPD_0646	Song
SPD_0840	Song
SPD_0889	Song
SPD_1037	Song
SPD_1426	Song
SPD_1490	Song
SPD_1491	Song
SPD_1492	Song
SPD_2010	Song
SPD_0106	Song
SPD_0269	Song
SPD_0381	Song
SPD_0385	Song
SPD_0389	Song
SPD_0390	Song
SPD_0404	Song
SPD_0577	Song
SPD_0749	Song
SPD_0861	Song
SPD_0900	Song
SPD_1327	Song
SPD_1637	Song
SPD_1709	Song
SPD_0083	Song
SPD_0192	Song
SPD_0195	Song
SPD_0199	Song
SPD_0215	Song
SPD_0494	Song
SPD_0550	Song
SPD_0847	Song
SPD_0848	Song
SPD_1368	Song
SPD_1370	Song
SPD_1790	Song
SPD_1964	Song
SPD_2033	Song
SPD_0024	Song
SPD_0051	Song
SPD_0057	Song
SPD_0059	Song
SPD_0060	Song
SPD_0187	Song
SPD_0190	Song
SPD_0581	Song
SPD_0851	Song
SPD_1041	Song
SPD_1131	Song
SPD_1134	Song
SPD_1274	Song
SPD_1776	Song
SPD_0069	Song
SPD_0262	Song
SPD_0267	Song
SPD_0561	Song
SPD_0740	Song
SPD_1500	Song
SPD_1501	Song
SPD_1502	Song
SPD_1677	Song
SPD_1936	Song
SPD_0056	Song
SPD_0220	Song
SPD_0463	Song
SPD_0833	Song
SPD_1089	Song
SPD_2043	Song

## Sheet: Table S4
	Table S4. Epithelial Differential Gene Expression
Gene_ID	A	B	C	D	E	F	G	H	I	J	K	L	M	N	O	P	Mean Expr.
ENSG00000187634	NA	NA	NA	NA	NA	NA	NA	2.605	NA	2.989	NA	NA	NA	NA	NA	NA	39.0504
ENSG00000188976	NA	NA	NA	NA	NA	NA	NA	-2.8	NA	NA	NA	NA	NA	NA	NA	NA	1595.63		Contrasts
ENSG00000187961	NA	NA	NA	NA	NA	NA	NA	-2.07	NA	NA	NA	NA	NA	NA	NA	NA	22.2027		A	wt, 30 mpi	vs.	wt, 60 mpi
ENSG00000188157	2.371	NA	3.328	NA	NA	NA	NA	NA	NA	NA	NA	NA	NA	NA	NA	NA	342.013		B	wt, 30 mpi	vs.	wt, 120 mpi
ENSG00000242590	2.739	2.07	2.641	NA	NA	NA	NA	2.147	2.246	NA	NA	NA	NA	NA	NA	NA	73.5593		C	wt, 30 mpi	vs.	wt, 240 mpi
ENSG00000131591	-2.21	-2.05	NA	NA	NA	NA	NA	-2.23	NA	NA	NA	NA	NA	NA	NA	NA	90.3349		D	wt, 60 mpi	vs.	wt, 120 mpi
ENSG00000078808	NA	NA	NA	NA	NA	NA	-2.06	-2.55	NA	NA	NA	NA	NA	NA	NA	NA	763.358		E	wt, 60 mpi	vs.	wt, 240 mpi
ENSG00000131584	NA	NA	NA	NA	NA	NA	-2.18	NA	NA	NA	NA	NA	NA	NA	NA	NA	36.8587		F	wt, 120 mpi	vs.	wt, 240 mpi
ENSG00000224051	NA	NA	NA	NA	NA	NA	-2.09	NA	NA	NA	NA	NA	NA	NA	NA	NA	43.885		G	∆cps2E, 30 mpi	vs.	∆cps2E, 60 mpi
ENSG00000175756	NA	NA	NA	NA	NA	NA	NA	-2.06	NA	NA	NA	NA	NA	NA	NA	NA	892.775		H	∆cps2E, 30 mpi	vs.	∆cps2E, 120 mpi
ENSG00000197785	NA	NA	NA	NA	NA	NA	NA	-2.54	NA	NA	NA	NA	NA	NA	NA	NA	137.341		I	∆cps2E, 30 mpi	vs.	∆cps2E, 240 mpi
ENSG00000157911	2.15	2.066	NA	NA	NA	NA	NA	NA	NA	NA	NA	NA	NA	NA	NA	NA	122.52		J	∆cps2E, 60 mpi	vs.	∆cps2E, 120 mpi
ENSG00000116213	NA	NA	NA	NA	NA	NA	NA	-2.06	NA	NA	NA	NA	NA	NA	NA	NA	167.649		K	∆cps2E, 60 mpi	vs.	∆cps2E, 240 mpi
ENSG00000169598	NA	NA	NA	NA	NA	NA	NA	-2.68	-2.48	NA	NA	NA	NA	NA	NA	NA	88.2703		L	∆cps2E, 120 mpi	vs.	∆cps2E, 240 mpi
ENSG00000158286	2.077	2.328	3.391	NA	NA	NA	NA	2.245	2.475	NA	NA	NA	NA	NA	NA	NA	56.7424		M	∆cps2E, 30 mpi	vs.	wt, 30 mpi
ENSG00000225077	NA	NA	NA	NA	NA	NA	NA	2.142	NA	NA	NA	NA	NA	NA	NA	NA	21.8982		N	∆cps2E, 60 mpi	vs.	wt, 60 mpi
ENSG00000171680	-2.36	-2.02	NA	NA	NA	NA	-2.7	-3.63	-2.31	NA	NA	NA	NA	NA	NA	NA	59.5933		O	∆cps2E, 120 mpi	vs.	wt, 120 mpi
ENSG00000204859	NA	-2.26	NA	NA	NA	NA	-2.33	-3.73	-3.3	NA	NA	NA	NA	NA	NA	NA	156.136		P	∆cps2E, 240 mpi	vs.	wt, 240 mpi
ENSG00000162413	-2.51	-2.3	NA	NA	NA	NA	-2.47	-4.12	NA	NA	NA	2.277	NA	NA	NA	NA	913.195			FC>2, second condition has higher expression
ENSG00000116273	NA	NA	NA	NA	NA	NA	NA	NA	NA	NA	2.8	NA	NA	NA	NA	NA	86.8355
ENSG00000041988	NA	NA	NA	NA	NA	NA	-2.28	-3.06	NA	NA	NA	NA	NA	NA	NA	NA	134.851
ENSG00000116285	NA	NA	NA	-2.04	NA	NA	NA	NA	NA	NA	NA	NA	NA	NA	NA	NA	1751.86
ENSG00000180758	NA	NA	2.783	NA	NA	NA	NA	2.19	2.649	NA	2.199	NA	NA	NA	NA	NA	269.317
ENSG00000228526	NA	NA	NA	NA	NA	NA	NA	NA	-2.29	NA	NA	NA	NA	NA	NA	NA	279.54
ENSG00000173614	NA	-2.09	-2.29	NA	NA	NA	NA	NA	-2.27	NA	NA	NA	NA	NA	NA	NA	230.09
ENSG00000241326	NA	-2.48	-4.04	NA	NA	NA	NA	NA	-2.26	NA	NA	NA	NA	NA	NA	NA	47.2803
ENSG00000142657	2.854	2.977	2.701	NA	NA	NA	NA	2.765	3.784	2.006	2.745	NA	NA	NA	NA	NA	8306.65
ENSG00000130940	NA	-2.3	NA	NA	NA	NA	NA	-2.8	-2.71	NA	NA	NA	NA	NA	NA	NA	113.763
ENSG00000009724	-3.38	-2.91	NA	NA	NA	NA	NA	-2.78	-2.43	NA	NA	NA	NA	NA	NA	NA	15.2501
ENSG00000116663	NA	NA	NA	NA	NA	NA	NA	-2.33	NA	NA	NA	NA	NA	NA	NA	NA	92.282
ENSG00000177674	NA	NA	NA	NA	NA	NA	-2.18	-2.84	-2.25	NA	NA	NA	NA	NA	NA	NA	394.942
ENSG00000116685	NA	NA	NA	NA	NA	NA	-2.28	-2.36	NA	NA	NA	NA	NA	NA	NA	NA	540.174
ENSG00000083444	NA	NA	NA	NA	NA	NA	-2.19	NA	NA	NA	2.279	NA	NA	NA	NA	NA	187.474
ENSG00000116688	NA	NA	-2.02	NA	NA	NA	NA	NA	NA	NA	NA	NA	NA	NA	NA	NA	743.483
ENSG00000272482	NA	2.313	2.782	NA	NA	NA	NA	NA	2.646	NA	NA	NA	NA	NA	NA	NA	42.3058
ENSG00000189337	NA	NA	2.127	NA	3.275	NA	NA	NA	NA	NA	NA	NA	NA	NA	NA	NA	79.4072
ENSG00000235084	NA	NA	NA	NA	NA	NA	-2.47	-2.68	NA	NA	NA	NA	NA	NA	NA	NA	164.598
ENSG00000116786	NA	NA	NA	NA	NA	NA	NA	-2.49	NA	NA	NA	NA	NA	NA	NA	NA	347.196
ENSG00000116809	NA	NA	NA	NA	NA	NA	NA	-2.18	NA	NA	NA	NA	NA	NA	NA	NA	130.986
ENSG00000142627	NA	NA	NA	NA	NA	NA	-2.01	-2.13	NA	NA	NA	NA	NA	NA	NA	NA	1012.77
ENSG00000157191	NA	NA	NA	NA	NA	NA	NA	-2.16	NA	NA	NA	NA	NA	NA	NA	NA	836.301
ENSG00000206652	-2.09	NA	NA	NA	NA	NA	-2.8	-2.28	NA	NA	NA	NA	NA	NA	NA	NA	99.0452
ENSG00000233421	NA	-2.23	NA	NA	NA	NA	-2.48	NA	NA	NA	NA	NA	NA	NA	NA	NA	28.9254
ENSG00000215908	NA	NA	NA	NA	NA	NA	NA	-2.58	NA	NA	NA	NA	NA	NA	NA	NA	163.146
ENSG00000058453	NA	NA	NA	NA	NA	NA	-2.53	-2.22	NA	NA	NA	NA	NA	NA	NA	NA	864.39
ENSG00000227684	-2.01	NA	NA	NA	NA	NA	-2.82	-2.46	NA	NA	NA	NA	NA	NA	NA	NA	235.418
ENSG00000228549	NA	-2.56	NA	NA	NA	NA	NA	NA	NA	NA	NA	NA	NA	NA	NA	NA	27.6944
ENSG00000159363	NA	NA	NA	NA	NA	NA	NA	-2.33	NA	NA	NA	NA	NA	NA	NA	NA	121.348
ENSG00000159423	NA	NA	NA	NA	NA	NA	-2.17	NA	NA	NA	NA	NA	NA	NA	NA	NA	87.5669
ENSG00000169991	NA	NA	2.145	NA	2.068	NA	NA	NA	NA	NA	NA	NA	NA	NA	NA	NA	251.422
ENSG00000053371	2.016	NA	NA	NA	NA	NA	NA	NA	NA	NA	NA	NA	NA	NA	NA	NA	193.569
ENSG00000158747	NA	NA	NA	NA	NA	NA	-2.45	NA	NA	NA	2.376	NA	NA	NA	NA	NA	121.274
ENSG00000162542	2.339	2.76	3.437	NA	NA	NA	NA	NA	NA	NA	NA	NA	NA	NA	NA	NA	95.8776
ENSG00000162545	NA	NA	NA	NA	NA	NA	NA	2.963	2.405	NA	NA	NA	NA	NA	NA	NA	421.386
ENSG00000090432	NA	NA	NA	NA	NA	NA	NA	-2.03	NA	NA	NA	NA	NA	NA	NA	NA	371.743
ENSG00000117245	NA	NA	NA	NA	NA	NA	-2.21	-2.68	-2.91	NA	NA	NA	NA	NA	NA	NA	46.8293
ENSG00000189410	NA	NA	NA	NA	NA	NA	NA	-2.52	-2.16	NA	NA	NA	NA	NA	NA	NA	155.801
ENSG00000076864	2.378	2.676	2.765	NA	NA	NA	NA	3.718	3.036	3.39	2.768	NA	NA	NA	NA	NA	136.778
ENSG00000142798	NA	NA	2.379	NA	NA	NA	NA	NA	NA	NA	NA	NA	NA	NA	NA	NA	224.148
ENSG00000070886	NA	NA	NA	NA	NA	NA	NA	-2.49	NA	NA	NA	NA	NA	NA	NA	NA	7.77953
ENSG00000179546	NA	NA	NA	NA	NA	NA	NA	2.396	NA	NA	NA	NA	NA	NA	NA	NA	37.9115
ENSG00000117318	NA	NA	NA	NA	NA	NA	NA	NA	NA	NA	2.309	NA	NA	NA	NA	NA	283.707
ENSG00000057757	NA	NA	-2.12	NA	NA	NA	NA	-2.02	NA	NA	NA	NA	NA	NA	NA	NA	1165.31
ENSG00000011009	2.149	NA	NA	NA	NA	NA	NA	NA	NA	NA	NA	NA	NA	NA	NA	NA	197.524
ENSG00000189266	-2.32	-2.57	-3	NA	NA	NA	NA	-2.6	-2.52	NA	NA	NA	NA	NA	NA	NA	2164.04
ENSG00000142661	NA	2.364	NA	NA	NA	NA	NA	3.439	2.308	NA	NA	NA	NA	NA	NA	NA	30.8871
ENSG00000001460	NA	NA	-2.9	NA	-2.13	NA	NA	-2.06	-2.79	NA	-2.06	NA	NA	NA	NA	NA	235.472
ENSG00000117602	NA	NA	NA	NA	NA	NA	NA	2.054	NA	NA	NA	NA	NA	NA	NA	NA	591.18
ENSG00000184454	2.698	NA	NA	NA	NA	NA	NA	2.577	NA	2.577	NA	NA	NA	NA	NA	NA	20.3546
ENSG00000224183	NA	NA	NA	NA	NA	NA	NA	-2.12	NA	NA	NA	NA	NA	NA	NA	NA	39.1681
ENSG00000238084	NA	NA	NA	NA	NA	NA	-2.07	-2.23	NA	NA	NA	NA	NA	NA	NA	NA	56.1642
ENSG00000117632	3.077	3.271	2.701	NA	NA	NA	2.181	3.214	2.682	NA	NA	NA	NA	NA	NA	NA	352.964
ENSG00000158006	NA	NA	-2	NA	NA	NA	NA	NA	NA	NA	NA	NA	NA	NA	NA	NA	565.433
ENSG00000175793	2.829	3.423	3.636	NA	NA	NA	NA	NA	4.066	NA	3.646	NA	NA	NA	NA	NA	1037.56
ENSG00000142751	-2.2	-2.38	-2.81	NA	NA	NA	NA	-2.89	-2.51	NA	NA	NA	NA	NA	NA	NA	700.457
ENSG00000198746	NA	NA	NA	NA	NA	NA	-2.35	-3.01	NA	NA	NA	NA	NA	NA	NA	NA	138.272
ENSG00000090273	NA	NA	NA	NA	NA	NA	NA	-2.14	NA	NA	NA	NA	NA	NA	NA	NA	1109.55
ENSG00000186501	NA	NA	NA	NA	NA	NA	-2.1	-2.18	NA	NA	NA	NA	NA	NA	NA	NA	438.829
ENSG00000181773	-2.53	-2.73	-2.96	NA	NA	NA	NA	-3.24	-2.75	NA	NA	NA	NA	NA	NA	NA	32.2715
ENSG00000126709	2.16	NA	NA	NA	NA	NA	NA	NA	NA	NA	NA	NA	NA	-2.79	NA	NA	26.2783
ENSG00000117748	NA	NA	-2.05	NA	NA	NA	NA	-2.17	NA	NA	NA	NA	NA	NA	NA	NA	1212.56
ENSG00000130766	NA	-3.87	-6.79	-2.79	-4.89	NA	NA	-3.38	-5.01	-2.08	-3.09	NA	NA	NA	NA	NA	695.453
ENSG00000130772	NA	-2.01	-2.29	NA	NA	NA	NA	-2.57	-2.12	NA	NA	NA	NA	NA	NA	NA	758.72
ENSG00000197989	NA	2.016	2.453	NA	NA	NA	NA	NA	NA	NA	NA	NA	NA	NA	NA	NA	631.746
ENSG00000278274	2.219	3.591	3.847	NA	NA	NA	NA	NA	NA	NA	NA	NA	NA	NA	NA	NA	37.2436
ENSG00000060688	NA	NA	-2.05	NA	NA	NA	NA	-2.61	-2.12	NA	NA	NA	NA	NA	NA	NA	2430.53
ENSG00000121766	NA	NA	-2.24	NA	NA	NA	NA	-2.03	NA	NA	NA	NA	NA	NA	NA	NA	1316.12
ENSG00000168528	2.117	NA	2.332	NA	NA	NA	NA	NA	NA	NA	2.01	NA	NA	NA	NA	NA	232.737
ENSG00000142910	4.518	3.333	4.041	NA	NA	NA	NA	3.285	3.395	2.226	2.301	NA	NA	NA	NA	NA	80.9605
ENSG00000160051	NA	NA	-2.42	NA	NA	NA	-2.09	-3.72	-2.71	NA	NA	NA	NA	NA	NA	NA	44.7256
ENSG00000175130	NA	2.147	NA	NA	NA	NA	NA	NA	2.074	NA	2.277	NA	NA	NA	NA	NA	644.22
ENSG00000162522	NA	NA	2.229	NA	NA	NA	NA	NA	2.018	NA	NA	NA	NA	NA	NA	NA	227.033
ENSG00000121900	NA	NA	NA	NA	NA	NA	NA	-2.15	NA	NA	NA	NA	NA	NA	NA	NA	138.59
ENSG00000255811	-2.75	NA	NA	NA	NA	NA	NA	-2.32	-2.51	NA	NA	NA	NA	NA	NA	NA	29.9527
ENSG00000233621	2.306	2.251	NA	NA	NA	NA	NA	NA	2.29	NA	NA	NA	NA	NA	NA	NA	77.3418
ENSG00000163874	2.446	4.283	4.305	NA	NA	NA	NA	2.133	2.896	2.409	3.272	NA	NA	NA	NA	NA	176.069
ENSG00000116922	-2.71	-3.36	-2.98	NA	NA	NA	NA	-3.69	-2.32	-2.11	NA	NA	NA	NA	NA	NA	1268.24
ENSG00000197982	NA	NA	NA	NA	NA	NA	NA	NA	NA	NA	2.016	NA	NA	NA	NA	NA	260.943
ENSG00000090621	NA	NA	NA	NA	NA	NA	NA	NA	2.049	NA	NA	NA	NA	NA	NA	NA	1794.81
ENSG00000163909	NA	NA	NA	NA	NA	NA	-2.01	NA	NA	NA	NA	NA	NA	NA	NA	NA	64.0049
ENSG00000116985	NA	NA	-2.27	NA	NA	NA	NA	NA	NA	NA	NA	NA	NA	NA	NA	NA	62.6148
ENSG00000127124	NA	-2.05	NA	NA	NA	NA	NA	NA	NA	NA	NA	NA	NA	NA	NA	NA	40.7595
ENSG00000164010	NA	NA	NA	NA	NA	NA	NA	2.752	NA	NA	NA	NA	NA	NA	NA	NA	98.5054
ENSG00000117394	NA	2.195	2.38	NA	NA	NA	NA	NA	2.479	NA	2.288	NA	NA	NA	NA	NA	927.551
ENSG00000066322	NA	NA	NA	NA	NA	NA	NA	-2.26	NA	NA	NA	NA	NA	NA	NA	NA	882.998
ENSG00000198198	NA	NA	NA	NA	NA	NA	NA	NA	-2.22	NA	NA	NA	NA	NA	NA	NA	530.55
ENSG00000066135	NA	NA	-2.13	NA	NA	NA	NA	NA	NA	NA	NA	NA	NA	NA	NA	NA	347.882
ENSG00000236200	NA	NA	NA	NA	NA	NA	NA	-2.24	NA	NA	NA	NA	NA	NA	NA	NA	25.5471
ENSG00000132768	NA	NA	NA	NA	NA	NA	-2.2	-2.53	NA	NA	NA	NA	NA	NA	NA	NA	476.293
ENSG00000117410	NA	NA	NA	NA	NA	NA	-2.49	-2.73	NA	NA	NA	NA	NA	NA	NA	NA	973.159
ENSG00000196517	2.13	NA	NA	NA	NA	NA	NA	NA	NA	NA	NA	NA	NA	NA	NA	NA	116.482
ENSG00000230615	2.675	2.392	NA	NA	NA	NA	NA	2.422	2.17	NA	NA	NA	NA	NA	NA	NA	153.283
ENSG00000233514	NA	NA	-2.18	NA	NA	NA	NA	NA	NA	NA	NA	NA	NA	NA	NA	NA	57.9521
ENSG00000200913	NA	2.208	2.334	NA	NA	NA	NA	NA	NA	NA	NA	NA	NA	NA	NA	NA	90.0525
ENSG00000117425	NA	NA	NA	NA	NA	NA	NA	-2.01	NA	NA	NA	NA	NA	NA	NA	NA	57.7468
ENSG00000202444	NA	2.425	2.731	NA	NA	NA	NA	NA	NA	NA	NA	NA	NA	NA	NA	NA	20.5632
ENSG00000126088	NA	NA	NA	NA	NA	NA	NA	NA	NA	NA	2.073	NA	NA	NA	NA	NA	358.919
ENSG00000117450	NA	NA	NA	NA	NA	NA	NA	NA	2.418	NA	2.354	NA	NA	NA	NA	NA	15683
ENSG00000132780	NA	NA	NA	NA	NA	NA	NA	NA	2.383	NA	NA	NA	NA	NA	NA	NA	839.277
ENSG00000234329	NA	NA	2.564	NA	NA	NA	NA	NA	NA	NA	NA	NA	NA	NA	NA	NA	8.22418
ENSG00000230896	2.036	NA	NA	NA	NA	NA	NA	NA	NA	NA	NA	NA	NA	NA	NA	NA	43.06
ENSG00000085998	2.429	2.286	NA	NA	NA	NA	NA	NA	2.066	NA	2.047	NA	NA	NA	NA	NA	292.736
ENSG00000232022	-3.15	-2.6	NA	NA	3.095	NA	NA	-2.7	-2.67	NA	NA	NA	NA	NA	NA	NA	18.1071
ENSG00000142961	NA	NA	4.36	NA	4.579	NA	NA	NA	NA	NA	2.79	NA	NA	NA	NA	NA	42.3619
ENSG00000225762	NA	2.239	NA	NA	NA	NA	NA	3.691	NA	2.877	NA	NA	NA	NA	NA	NA	16.1248
ENSG00000186094	NA	NA	2.586	NA	NA	NA	NA	NA	NA	2.415	NA	NA	NA	NA	NA	NA	61.4393
ENSG00000123080	2.328	NA	NA	NA	NA	NA	NA	NA	NA	NA	NA	NA	NA	NA	NA	NA	64.6286
ENSG00000085831	2.326	NA	NA	NA	NA	NA	NA	2.245	NA	NA	NA	NA	NA	NA	NA	NA	48.9093
ENSG00000085832	NA	NA	NA	NA	NA	NA	NA	2.056	NA	NA	NA	NA	NA	NA	NA	NA	1134.78
ENSG00000169213	-4.26	-3.35	-3.01	NA	NA	NA	NA	-3.04	-2.91	-2.06	NA	NA	NA	2.22	NA	NA	86.0209
ENSG00000085840	NA	NA	NA	2.739	3.115	NA	NA	NA	NA	NA	NA	NA	NA	NA	NA	NA	32.2083
ENSG00000162377	-2.04	-2.1	-2.44	NA	NA	NA	NA	NA	NA	NA	NA	NA	NA	NA	NA	NA	873.821
ENSG00000162378	NA	NA	NA	NA	NA	NA	NA	NA	NA	NA	-2.22	NA	NA	NA	NA	NA	867.977
ENSG00000162385	NA	NA	NA	NA	NA	NA	NA	-2.15	NA	NA	NA	NA	NA	NA	NA	NA	1146.24
ENSG00000157193	NA	3.628	5.221	2.348	3.379	NA	NA	3.272	3.639	2.616	2.91	NA	NA	NA	NA	NA	627.755
ENSG00000116205	NA	-2.79	-2.58	NA	NA	NA	NA	-2.06	-2.56	NA	-2.24	NA	NA	NA	NA	NA	204.793
ENSG00000116133	NA	NA	NA	NA	NA	NA	NA	NA	NA	2.004	2.818	NA	NA	NA	NA	2.315	173.054
ENSG00000234810	NA	NA	2.431	NA	NA	NA	NA	NA	NA	2.566	NA	NA	NA	NA	NA	NA	10.7045
ENSG00000162407	NA	NA	-2.19	NA	NA	NA	NA	-2.02	NA	NA	NA	NA	NA	NA	NA	NA	1927.47
ENSG00000177606	NA	-2.76	-2.08	NA	NA	NA	NA	-2.91	-2.15	-2	NA	NA	NA	NA	NA	NA	3387.58
ENSG00000134709	NA	NA	NA	NA	NA	NA	NA	2.064	2.02	NA	NA	NA	NA	NA	NA	NA	231.863
ENSG00000162598	NA	NA	2.319	NA	NA	NA	NA	NA	NA	NA	NA	NA	NA	NA	NA	NA	5.28177
ENSG00000162599	NA	NA	2.139	NA	NA	NA	NA	2.539	NA	NA	NA	NA	NA	NA	NA	NA	1164.71
ENSG00000132849	NA	NA	2.242	NA	NA	NA	NA	NA	NA	NA	NA	NA	NA	NA	NA	NA	1540.42
ENSG00000230798	NA	2.021	NA	NA	NA	NA	NA	NA	NA	NA	NA	NA	NA	NA	NA	NA	65.8325
ENSG00000185483	2.7	2.842	3.37	NA	NA	NA	2.051	4.023	2.567	NA	NA	NA	NA	NA	NA	NA	739.575
ENSG00000158966	NA	NA	2.23	NA	2.212	NA	NA	NA	NA	NA	NA	NA	NA	NA	NA	NA	124.181
ENSG00000162434	NA	NA	NA	NA	NA	NA	NA	2.116	2.107	NA	NA	NA	NA	NA	NA	NA	2220.31
ENSG00000184588	2.526	2.222	2.675	NA	NA	NA	2.514	3.276	2.343	NA	NA	NA	NA	NA	NA	NA	1183.3
ENSG00000116717	-2.57	-3.15	-4.29	NA	NA	NA	NA	-4.22	-4.61	-2.82	-3.08	NA	NA	NA	NA	NA	1536.53
ENSG00000116761	NA	NA	NA	NA	NA	NA	2.161	2.585	2.21	NA	NA	NA	NA	NA	NA	NA	118.503
ENSG00000050628	NA	NA	2.187	NA	NA	NA	NA	NA	NA	NA	NA	NA	NA	NA	NA	NA	10.0624
ENSG00000137968	NA	NA	NA	NA	NA	NA	2.227	2.79	NA	NA	NA	NA	NA	NA	NA	NA	714.099
ENSG00000137955	NA	NA	NA	NA	NA	NA	NA	NA	2.058	NA	NA	NA	NA	NA	NA	NA	3190.13
ENSG00000206620	NA	2.133	NA	NA	NA	NA	NA	NA	NA	NA	NA	NA	NA	NA	NA	NA	43.023
ENSG00000207241	NA	NA	2.596	NA	NA	NA	NA	NA	NA	NA	NA	NA	NA	NA	NA	NA	43.0106
ENSG00000235927	-3.11	-3.12	-2.46	NA	NA	NA	NA	-2.97	-2.53	NA	NA	NA	NA	NA	NA	NA	24.858
ENSG00000162614	-2.03	-2.36	-2.77	NA	NA	NA	NA	-3.27	-2.94	-3.19	-2.86	NA	NA	NA	NA	NA	117.025
ENSG00000162616	NA	NA	NA	NA	NA	NA	NA	NA	NA	NA	NA	2.253	NA	NA	NA	NA	2085.75
ENSG00000137960	NA	NA	NA	NA	NA	NA	NA	NA	NA	NA	NA	2.21	NA	NA	NA	NA	2182.79
ENSG00000162618	4.149	5.59	3.064	NA	NA	NA	NA	7.055	3.596	4.96	2.528	NA	NA	-3.45	NA	NA	107.21
ENSG00000137941	NA	2.014	2.255	NA	NA	NA	NA	2.137	NA	NA	NA	NA	NA	NA	NA	NA	233.502
ENSG00000142875	NA	NA	NA	NA	NA	NA	NA	2.005	NA	NA	NA	NA	NA	NA	NA	NA	895.097
ENSG00000117133	NA	NA	-2.67	NA	NA	NA	NA	NA	NA	NA	NA	NA	NA	NA	NA	NA	2128.84
ENSG00000122432	NA	NA	NA	NA	NA	NA	NA	NA	NA	2.503	NA	NA	NA	NA	NA	NA	25.6355
ENSG00000117151	NA	NA	NA	NA	NA	NA	NA	2.011	NA	NA	NA	NA	NA	NA	NA	NA	788.719
ENSG00000162642	-2.09	-2.55	-2.46	NA	NA	NA	NA	-2.98	-2.47	-2.27	NA	NA	NA	NA	NA	NA	1068.74
ENSG00000153904	NA	NA	NA	NA	NA	NA	NA	NA	NA	NA	-2.14	NA	NA	NA	NA	NA	1468.04
ENSG00000282057	NA	NA	NA	NA	NA	NA	NA	NA	NA	NA	-3.07	NA	NA	NA	NA	-2.79	186.558
ENSG00000142871	NA	-2.41	-2.03	NA	NA	NA	NA	-3.22	NA	-2.31	NA	NA	NA	NA	NA	NA	569.515
ENSG00000137947	NA	NA	-2.07	NA	NA	NA	NA	NA	NA	NA	NA	NA	NA	NA	NA	NA	1459.24
ENSG00000137944	2.091	2.011	NA	NA	NA	NA	NA	2.367	2.09	NA	NA	NA	NA	NA	NA	NA	845.031
ENSG00000162645	9.243	7.044	2.985	NA	-3.1	-2.36	4.023	9.497	7.235	2.36	NA	NA	NA	-2.82	NA	NA	293.68
ENSG00000230735	-2.24	-2.05	NA	NA	NA	NA	NA	-2.32	NA	-2.14	NA	NA	NA	NA	NA	NA	101.256
ENSG00000171488	-2.76	-2.44	-2.44	NA	NA	NA	NA	-2.54	NA	-2.1	NA	NA	NA	NA	NA	NA	644.591
ENSG00000271949	-2.03	NA	NA	NA	NA	NA	NA	NA	NA	NA	NA	NA	NA	NA	NA	NA	1042.57
ENSG00000162669	2.581	NA	NA	NA	NA	NA	NA	2.377	NA	NA	NA	NA	NA	-2.74	NA	NA	202.556
ENSG00000069702	2.019	2.325	2.3	NA	NA	NA	NA	2.928	2.043	NA	NA	NA	NA	NA	NA	NA	102.01
ENSG00000069712	2.032	NA	NA	NA	NA	NA	2.261	2.161	NA	NA	NA	NA	NA	NA	NA	NA	100.224
ENSG00000154511	NA	NA	NA	NA	NA	NA	NA	2.101	NA	NA	NA	NA	NA	NA	NA	NA	582.874
ENSG00000137942	NA	NA	NA	NA	NA	NA	NA	2.205	NA	NA	NA	NA	NA	NA	NA	NA	1525.3
ENSG00000067334	NA	NA	NA	NA	NA	NA	NA	NA	2.114	NA	NA	NA	NA	NA	NA	NA	4957.72
ENSG00000023909	2.348	4.219	4.834	NA	2.058	NA	2.354	5.169	7.142	2.196	3.035	NA	NA	NA	NA	NA	4390.56
ENSG00000224081	NA	NA	2.334	NA	NA	NA	NA	NA	NA	NA	NA	NA	NA	NA	NA	NA	44.6323
ENSG00000225206	2.076	NA	2.014	NA	NA	NA	2.693	2.295	NA	NA	NA	NA	NA	NA	NA	NA	211.694
ENSG00000162688	NA	NA	NA	NA	NA	NA	2.153	2.689	2.24	NA	NA	NA	NA	NA	NA	NA	974.006
ENSG00000233359	NA	NA	3.079	NA	2.822	4.652	NA	NA	NA	NA	NA	NA	NA	NA	NA	-3.59	8.98987
ENSG00000224613	NA	NA	NA	NA	NA	NA	NA	2.142	NA	NA	NA	NA	NA	NA	NA	NA	24.7377
ENSG00000134215	2.817	2.274	NA	NA	NA	NA	NA	2.651	NA	NA	NA	NA	NA	NA	NA	NA	227.35
ENSG00000197780	-2.03	NA	NA	NA	NA	NA	NA	NA	NA	NA	NA	NA	NA	NA	NA	NA	1563.21
ENSG00000134243	NA	NA	NA	NA	NA	NA	NA	2.417	NA	NA	NA	NA	NA	NA	NA	NA	234.594
ENSG00000181754	NA	NA	NA	NA	NA	NA	NA	-2.32	NA	NA	NA	NA	NA	NA	NA	NA	26.0741
ENSG00000168710	NA	2.342	2.133	NA	NA	NA	NA	2.725	NA	NA	NA	NA	NA	NA	NA	NA	867.001
ENSG00000168679	5.953	6.463	5.132	NA	NA	NA	3.703	11.28	6.861	3.046	NA	NA	NA	NA	NA	NA	2873.74
ENSG00000237415	NA	-2.1	-3.38	NA	NA	NA	NA	NA	NA	NA	NA	NA	NA	NA	NA	NA	80.5637
ENSG00000143119	NA	NA	NA	-4.73	-3.71	NA	NA	NA	NA	NA	NA	NA	NA	-4.91	NA	NA	12.9811
ENSG00000273221	NA	NA	NA	NA	2.319	2.453	NA	NA	NA	NA	NA	NA	NA	NA	NA	-2.53	4.03555
ENSG00000085465	NA	NA	NA	NA	NA	NA	NA	-2.1	NA	NA	NA	NA	NA	NA	NA	NA	72.3734
ENSG00000243960	NA	NA	NA	NA	NA	NA	NA	NA	2.09	NA	NA	NA	NA	NA	NA	NA	271.8
ENSG00000134245	NA	NA	NA	NA	2.495	NA	NA	NA	NA	NA	NA	NA	NA	NA	NA	-2.95	66.8495
ENSG00000155363	2.182	NA	NA	NA	NA	NA	NA	2.317	NA	NA	NA	NA	NA	NA	NA	NA	199.1
ENSG00000116793	NA	NA	2.021	NA	NA	NA	NA	NA	NA	NA	NA	NA	NA	NA	NA	NA	407.121
ENSG00000188761	NA	NA	NA	NA	NA	NA	NA	NA	NA	2.72	NA	NA	NA	NA	NA	NA	17.0911
ENSG00000118655	-2.14	NA	NA	NA	NA	NA	NA	NA	NA	NA	NA	NA	NA	NA	NA	NA	75.8319
ENSG00000175984	NA	-2.27	NA	NA	NA	NA	NA	NA	NA	NA	NA	NA	NA	NA	NA	NA	56.6645
ENSG00000173218	NA	NA	NA	NA	NA	NA	NA	2.373	2.56	NA	2.151	NA	NA	NA	NA	NA	170.598
ENSG00000143061	3.303	3.147	2.876	NA	NA	NA	NA	3.79	3.193	2.289	NA	NA	NA	NA	NA	NA	161.377
ENSG00000134253	NA	NA	NA	NA	NA	NA	NA	2.319	NA	NA	NA	NA	NA	NA	NA	NA	26.4115
ENSG00000183508	2.556	-2.74	NA	-7	-5.21	NA	NA	NA	NA	NA	NA	NA	NA	-5.67	NA	NA	26.5846
ENSG00000228217	NA	-2.4	-3	NA	NA	NA	NA	-2.39	-2.16	NA	NA	NA	NA	NA	NA	NA	85.7572
ENSG00000276216	NA	NA	NA	NA	NA	NA	NA	-2.09	NA	NA	NA	NA	NA	NA	NA	NA	60.3452
ENSG00000265972	-5.21	-9.21	-7.44	NA	NA	NA	-3.19	-9.2	-11.9	-2.89	-3.72	NA	NA	NA	NA	NA	533.469
ENSG00000271121	NA	NA	-2.3	NA	NA	NA	NA	NA	NA	NA	NA	NA	NA	NA	NA	NA	62.2942
ENSG00000227242	NA	-2.12	NA	NA	NA	NA	NA	NA	NA	NA	NA	NA	NA	NA	NA	NA	46.821
ENSG00000131791	-2.42	-2.47	-2.8	NA	NA	NA	NA	-2.32	-2.98	NA	-2.22	NA	NA	NA	NA	NA	1107.2
ENSG00000278811	NA	NA	NA	NA	NA	NA	NA	2.142	NA	2.945	NA	NA	NA	NA	NA	NA	21.7304
ENSG00000198658	NA	NA	NA	NA	NA	NA	NA	-2.41	NA	NA	NA	NA	NA	NA	NA	NA	17.545
ENSG00000177144	NA	NA	-2.3	NA	NA	NA	NA	NA	NA	NA	NA	NA	NA	NA	NA	NA	62.2942
ENSG00000203814	NA	NA	NA	NA	NA	NA	NA	NA	NA	NA	2.181	NA	NA	NA	NA	NA	177.262
ENSG00000184678	NA	NA	NA	NA	NA	NA	NA	NA	NA	NA	2.005	NA	NA	NA	NA	NA	968.936
ENSG00000261716	NA	NA	2.275	NA	2.949	NA	NA	NA	NA	NA	NA	NA	NA	NA	NA	-3.35	81.9705
ENSG00000184270	-2.15	NA	NA	NA	NA	NA	-3.16	-2.26	NA	NA	2.529	NA	NA	NA	NA	NA	118.857
ENSG00000178096	NA	NA	-2.41	NA	-2.1	NA	NA	-2.36	-2.16	NA	NA	NA	NA	NA	NA	NA	395.673
ENSG00000014914	2.433	2.389	NA	NA	NA	NA	NA	2.398	NA	NA	NA	NA	NA	NA	NA	NA	112.467
ENSG00000264522	NA	-2.26	NA	NA	NA	NA	NA	NA	NA	NA	NA	NA	NA	NA	NA	NA	906.737
ENSG00000023902	NA	NA	NA	NA	NA	NA	-2.07	NA	NA	NA	NA	NA	NA	NA	NA	NA	50.024
ENSG00000143374	NA	NA	NA	NA	NA	NA	NA	NA	-2.06	NA	NA	NA	NA	NA	NA	NA	461.328
ENSG00000143384	NA	-2.05	NA	NA	NA	NA	NA	NA	NA	NA	NA	NA	NA	NA	NA	NA	10586.5
ENSG00000163131	2.161	NA	NA	NA	NA	NA	NA	3.187	NA	3.01	NA	NA	NA	NA	NA	NA	85.1519
ENSG00000143387	-2.28	-2.04	NA	NA	NA	NA	NA	NA	-2.17	NA	NA	NA	NA	NA	NA	NA	77.3436
ENSG00000143409	2.573	NA	NA	NA	NA	NA	NA	NA	NA	NA	NA	NA	NA	NA	NA	NA	62.4616
ENSG00000163141	NA	NA	NA	NA	NA	NA	NA	-2.54	NA	NA	NA	NA	NA	NA	NA	NA	9.93828
ENSG00000213190	NA	2.086	NA	NA	NA	NA	NA	NA	2.366	NA	NA	NA	NA	NA	NA	NA	2146.32
ENSG00000163156	NA	-2.78	-4.74	NA	-2.68	NA	NA	-3.95	-3.35	-2.08	NA	NA	NA	NA	NA	NA	1034.85
ENSG00000143416	NA	NA	NA	NA	NA	NA	NA	NA	NA	2.459	NA	NA	NA	NA	NA	NA	25.318
ENSG00000143375	NA	-2.36	NA	NA	NA	NA	NA	-2.61	NA	NA	NA	NA	NA	NA	NA	NA	20.2324
ENSG00000249602	NA	-2.68	NA	NA	NA	NA	NA	NA	NA	NA	NA	NA	NA	NA	NA	NA	30.01
ENSG00000237975	NA	NA	2.478	NA	NA	NA	NA	NA	NA	NA	NA	NA	NA	NA	NA	NA	29.3431
ENSG00000238279	2.53	NA	NA	NA	NA	NA	NA	NA	NA	NA	NA	NA	NA	NA	NA	NA	346.939
ENSG00000196154	5.655	5.492	3.148	NA	NA	NA	2.386	5.682	5.225	2.381	2.189	NA	NA	NA	NA	NA	3751.71
ENSG00000188015	2.447	NA	NA	NA	NA	NA	NA	NA	2.325	NA	2.503	NA	NA	NA	NA	NA	47.8925
ENSG00000196754	NA	NA	NA	NA	NA	NA	NA	-2.51	NA	NA	NA	NA	NA	NA	NA	NA	673.305
ENSG00000160741	NA	NA	NA	NA	NA	NA	NA	-2.62	NA	NA	NA	NA	NA	NA	NA	NA	165.702
ENSG00000143578	2.773	2.498	NA	NA	NA	NA	2.035	3.043	2.249	NA	NA	NA	NA	NA	NA	NA	205.249
ENSG00000160712	NA	-2.61	-2.69	NA	NA	NA	NA	NA	-2.62	NA	-2.28	NA	NA	NA	NA	NA	1120.11
ENSG00000160691	NA	NA	NA	NA	NA	NA	NA	NA	2.233	NA	2.334	NA	NA	NA	NA	NA	1012.86
ENSG00000232093	NA	NA	NA	NA	NA	NA	NA	2.242	NA	NA	NA	NA	NA	NA	NA	NA	9.98595
ENSG00000169242	NA	NA	NA	NA	NA	NA	NA	-2.42	NA	NA	NA	NA	NA	NA	NA	NA	52.571
ENSG00000169241	2.264	2.215	NA	NA	NA	NA	NA	NA	NA	NA	NA	NA	NA	NA	NA	NA	447.153
ENSG00000185499	NA	NA	2.257	NA	NA	NA	NA	NA	NA	NA	NA	NA	NA	NA	NA	NA	5.00443
ENSG00000169231	3.029	3.446	2.55	NA	NA	NA	NA	2.267	NA	NA	NA	NA	NA	NA	NA	NA	112.912
ENSG00000160752	NA	NA	NA	NA	NA	NA	NA	-2.12	NA	NA	NA	NA	NA	NA	NA	NA	1736.75
ENSG00000235919	NA	NA	2.451	NA	NA	NA	NA	NA	NA	NA	NA	NA	NA	NA	NA	NA	34.7653
ENSG00000246203	NA	NA	-2.61	NA	NA	NA	NA	-2.06	NA	NA	NA	NA	NA	NA	NA	NA	489.637
ENSG00000116584	NA	NA	NA	NA	-2.02	NA	NA	NA	NA	NA	NA	NA	NA	NA	NA	NA	1474.1
ENSG00000160781	2.161	NA	NA	NA	NA	NA	NA	NA	NA	NA	NA	NA	NA	NA	NA	NA	40.8083
ENSG00000198952	NA	NA	NA	NA	NA	NA	NA	-2.38	NA	NA	NA	NA	NA	NA	NA	NA	1678.91
ENSG00000163472	NA	-2.12	-2.49	NA	NA	NA	-2.46	-3.93	-2.53	NA	NA	NA	NA	NA	NA	NA	86.6979
ENSG00000272971	3.09	2.479	2.522	NA	NA	NA	2.656	3.119	NA	NA	NA	NA	NA	NA	NA	NA	65.3586
ENSG00000143320	NA	NA	NA	NA	NA	NA	NA	-2.18	NA	NA	NA	NA	NA	NA	NA	NA	8.01081
ENSG00000253831	NA	NA	2.424	NA	NA	NA	NA	NA	NA	NA	NA	NA	NA	NA	NA	NA	5.37827
ENSG00000231434	NA	NA	2.011	NA	NA	NA	NA	NA	3.393	NA	2.881	NA	NA	NA	NA	NA	199.41
ENSG00000163565	-2.06	-2.09	-2.5	NA	NA	NA	NA	NA	-2.2	NA	-2.31	NA	NA	NA	NA	NA	65.4533
ENSG00000188004	NA	NA	2.296	NA	NA	NA	NA	NA	NA	NA	NA	NA	NA	NA	NA	NA	23.922
ENSG00000162734	-2.02	NA	NA	NA	NA	NA	NA	-2.41	NA	NA	NA	NA	NA	NA	NA	NA	598.024
ENSG00000026751	NA	NA	NA	-4.64	-4.47	NA	NA	NA	NA	NA	NA	NA	NA	-4.95	NA	NA	20.342
ENSG00000162755	2.349	NA	NA	NA	NA	NA	NA	NA	NA	NA	NA	NA	NA	NA	NA	NA	17.1048
ENSG00000158793	2.321	NA	NA	NA	NA	NA	NA	NA	NA	NA	NA	NA	NA	NA	NA	NA	430.098
ENSG00000143224	2.076	NA	NA	NA	NA	NA	NA	NA	NA	NA	NA	NA	NA	NA	NA	NA	92.2584
ENSG00000158850	NA	-2.11	-2.76	NA	NA	NA	-2.22	-2.84	NA	NA	NA	NA	NA	NA	NA	NA	454.513
ENSG00000273112	NA	NA	NA	NA	NA	NA	NA	NA	3.061	NA	3.533	NA	NA	NA	NA	NA	390.432
ENSG00000173110	NA	4.257	4.181	3.981	3.91	NA	NA	NA	5.681	NA	6.193	3.924	NA	NA	NA	NA	290.398
ENSG00000225217	NA	4.6	5.733	5.295	6.599	NA	NA	NA	7.268	NA	8.81	5.859	NA	NA	NA	NA	59.5509
ENSG00000162746	NA	2.365	NA	NA	NA	NA	NA	NA	NA	NA	NA	NA	NA	NA	NA	NA	27.0843
ENSG00000162745	NA	NA	NA	NA	2.065	NA	NA	NA	NA	NA	NA	NA	NA	NA	NA	-2.06	3.99131
ENSG00000198929	NA	NA	NA	NA	2.262	NA	NA	NA	NA	NA	NA	NA	NA	NA	NA	NA	160.108
ENSG00000239887	-2.24	NA	-2.33	NA	NA	NA	NA	NA	-2.57	NA	NA	NA	NA	NA	NA	NA	24.7612
ENSG00000162733	-2.23	NA	NA	NA	3.176	NA	NA	NA	NA	NA	NA	NA	NA	NA	NA	NA	104.842
ENSG00000232995	NA	NA	NA	NA	NA	NA	NA	NA	NA	NA	-2.02	NA	NA	NA	NA	NA	486.153
ENSG00000185630	4.909	4.42	4.312	NA	NA	NA	4.135	6.682	4.289	NA	NA	NA	NA	NA	NA	NA	2464.73
ENSG00000269887	2.868	3.052	4.443	NA	NA	NA	3.253	4.025	2.493	NA	NA	NA	NA	NA	NA	NA	62.7602
ENSG00000143147	-2.05	NA	NA	NA	NA	NA	NA	NA	NA	NA	NA	NA	NA	NA	NA	NA	63.4505
ENSG00000143153	NA	2.02	NA	NA	NA	NA	NA	2.724	2.498	NA	NA	NA	NA	NA	NA	NA	3470.2
ENSG00000143156	NA	NA	-2.01	NA	NA	NA	NA	NA	NA	NA	NA	NA	NA	NA	NA	NA	1757.93
ENSG00000117479	NA	NA	-2.09	NA	NA	NA	NA	NA	NA	NA	NA	NA	NA	NA	NA	NA	694.611
ENSG00000198734	3.522	3.503	2.161	NA	NA	NA	2.254	6.385	4.562	2.833	2.024	NA	NA	NA	NA	NA	761.713
ENSG00000120370	NA	NA	-2.82	NA	NA	NA	NA	-2.15	-2.5	NA	NA	NA	NA	NA	NA	NA	582.731
ENSG00000010932	NA	NA	2.971	NA	2.538	3.259	NA	NA	NA	NA	NA	NA	NA	NA	NA	-2.63	6.32554
ENSG00000117533	NA	NA	-2.02	NA	NA	NA	NA	NA	NA	NA	NA	NA	NA	NA	NA	NA	277.074
ENSG00000224228	NA	NA	3.004	NA	NA	4.506	NA	NA	NA	NA	NA	NA	NA	NA	NA	-3.47	20.7382
ENSG00000185278	NA	NA	NA	NA	NA	NA	NA	2.017	NA	NA	NA	NA	NA	NA	NA	NA	570.079
ENSG00000116161	NA	NA	NA	NA	NA	NA	NA	NA	2.736	NA	2.401	2.213	NA	NA	NA	NA	4030.07
ENSG00000116147	NA	-5.04	NA	-5.11	NA	NA	NA	NA	NA	NA	NA	NA	NA	-4.21	NA	NA	276.011
ENSG00000254154	NA	2.09	NA	NA	NA	NA	NA	NA	NA	NA	NA	NA	NA	NA	NA	NA	41.7678
ENSG00000242193	NA	2.552	NA	NA	NA	NA	NA	NA	NA	NA	NA	NA	NA	NA	NA	NA	31.487
ENSG00000143322	-2.43	-2.63	-2.03	NA	NA	NA	NA	-2.41	-2.08	NA	NA	NA	NA	NA	NA	NA	2007.59
ENSG00000231966	-2.96	-2.85	NA	NA	NA	NA	NA	-2.98	-2.49	NA	NA	NA	NA	NA	NA	NA	13.588
ENSG00000116260	NA	NA	NA	NA	NA	NA	-2.56	-3	-2.07	NA	NA	NA	NA	NA	NA	NA	494.893
ENSG00000162783	NA	NA	2.457	NA	NA	NA	NA	NA	2.499	NA	2.041	NA	NA	NA	NA	NA	1133.4
ENSG00000198216	NA	NA	2.482	NA	NA	NA	NA	NA	NA	NA	NA	NA	NA	NA	NA	NA	22.7714
ENSG00000058085	NA	-2.06	NA	NA	NA	NA	NA	-2.16	-2.33	NA	-2.38	NA	NA	NA	NA	NA	41.3398
ENSG00000157064	NA	NA	NA	NA	NA	NA	NA	2.247	NA	NA	NA	NA	NA	NA	NA	NA	28.9586
ENSG00000116701	NA	NA	NA	NA	NA	NA	NA	NA	2.377	NA	NA	NA	NA	NA	NA	NA	47.3258
ENSG00000135842	2.498	NA	NA	NA	NA	NA	2.563	3.342	2.324	NA	NA	NA	NA	NA	NA	NA	1714.38
ENSG00000121486	NA	NA	-2.03	NA	NA	NA	NA	NA	NA	NA	NA	NA	NA	NA	NA	NA	1108.99
ENSG00000116679	2.101	2.325	2.493	NA	NA	NA	2.061	2.486	2.159	NA	NA	NA	NA	NA	NA	NA	1692.41
ENSG00000202025	NA	NA	2.608	NA	NA	NA	NA	NA	NA	NA	NA	NA	NA	NA	NA	NA	12.433
ENSG00000229739	-2.32	NA	NA	NA	NA	NA	NA	NA	NA	NA	NA	NA	NA	NA	NA	NA	49.4925
ENSG00000073756	5.806	4.973	4.58	NA	NA	NA	3.908	14.55	22	3.722	5.629	NA	NA	-2.29	NA	3.116	285.517
ENSG00000116711	3.267	3.334	3.051	NA	NA	NA	2.11	4.713	4.095	2.233	NA	NA	NA	NA	NA	NA	410.558
ENSG00000162670	NA	NA	4.396	NA	NA	NA	NA	2.322	NA	2.711	NA	NA	NA	NA	NA	-3.02	28.3652
ENSG00000228215	NA	NA	NA	NA	NA	2.701	NA	NA	NA	NA	NA	NA	NA	NA	NA	NA	6.60243
ENSG00000226723	NA	NA	-2.22	NA	NA	NA	NA	NA	NA	NA	NA	NA	NA	NA	NA	NA	138.643
ENSG00000090104	NA	NA	NA	-3.14	-2.33	NA	NA	NA	NA	NA	NA	NA	NA	-3.08	NA	NA	5.21713
ENSG00000116741	-2.3	NA	NA	NA	NA	NA	NA	-2.77	NA	NA	NA	NA	NA	NA	NA	NA	1096.15
ENSG00000116747	NA	NA	NA	NA	NA	NA	NA	NA	NA	NA	-2.02	NA	NA	NA	NA	NA	6522.26
ENSG00000162687	NA	2.134	2.77	NA	NA	NA	2.064	3.521	NA	NA	NA	NA	NA	NA	NA	NA	91.5257
ENSG00000000971	3.372	3.296	2.388	NA	NA	NA	2.344	4.1	3.612	NA	NA	NA	NA	NA	NA	NA	402.215
ENSG00000116785	NA	NA	NA	NA	NA	NA	NA	2.153	NA	NA	NA	NA	NA	NA	NA	NA	12.5389
ENSG00000276911	2.709	2.503	NA	NA	NA	NA	NA	4.552	3.461	3.055	2.323	NA	NA	NA	NA	NA	51.5164
ENSG00000244414	3.015	3.006	NA	NA	NA	NA	NA	5.585	4.21	3.41	2.57	NA	NA	NA	NA	NA	42.6013
ENSG00000203724	NA	NA	NA	NA	NA	NA	NA	2.754	2.674	NA	NA	NA	NA	NA	NA	NA	102.782
ENSG00000143355	3.123	2.793	3.023	NA	NA	NA	NA	2.588	NA	NA	NA	NA	NA	NA	NA	NA	47.4212
ENSG00000203721	-2.29	NA	-2.21	NA	NA	NA	NA	-2.28	NA	NA	NA	NA	NA	NA	NA	NA	75.1875
ENSG00000116857	NA	NA	NA	NA	NA	NA	-2.01	NA	NA	NA	NA	NA	NA	NA	NA	NA	711.244
ENSG00000174307	NA	NA	NA	NA	NA	NA	-2.13	-2.8	NA	NA	NA	NA	NA	NA	NA	NA	693.316
ENSG00000224818	NA	NA	-2.08	NA	NA	NA	NA	NA	NA	NA	NA	NA	NA	NA	NA	NA	124.487
ENSG00000273478	2.554	2.267	NA	NA	NA	NA	NA	2.533	NA	NA	NA	NA	NA	NA	NA	NA	15.5142
ENSG00000234678	6.077	5.335	3.328	NA	NA	NA	2.338	5.062	4.489	2.165	NA	NA	NA	-2.13	NA	NA	105.594
ENSG00000163435	2.966	NA	NA	NA	NA	NA	NA	NA	2.152	NA	NA	NA	NA	NA	NA	NA	1804.48
ENSG00000249007	2.787	NA	NA	NA	NA	NA	NA	NA	2.017	NA	NA	NA	NA	NA	NA	NA	1219.08
ENSG00000159388	-2.1	-2.86	-3.07	NA	NA	NA	-2.14	-2.93	-4.91	NA	-2.29	NA	NA	NA	NA	NA	565.077
ENSG00000174567	NA	NA	-2.2	NA	NA	NA	NA	NA	NA	NA	NA	NA	NA	NA	NA	NA	235.81
ENSG00000133056	NA	NA	NA	NA	NA	NA	NA	2.418	NA	2.492	NA	NA	NA	NA	NA	NA	110.619
ENSG00000174529	NA	-2.15	NA	NA	NA	NA	NA	NA	NA	NA	NA	NA	NA	NA	NA	NA	43.1471
ENSG00000163545	NA	NA	2.251	NA	NA	NA	NA	NA	NA	NA	NA	NA	NA	NA	NA	NA	290.888
ENSG00000174514	NA	NA	NA	NA	NA	NA	NA	2.137	NA	NA	NA	NA	NA	NA	NA	NA	27.5735
ENSG00000158715	NA	NA	-2.25	NA	NA	NA	NA	-2.65	-2.25	NA	NA	NA	NA	NA	NA	NA	94.3523
ENSG00000117280	NA	NA	-2.63	NA	-2.08	NA	NA	NA	NA	NA	NA	NA	NA	NA	NA	NA	372.927
ENSG00000162757	NA	-2.15	-3.17	NA	NA	NA	NA	NA	-2.13	NA	NA	NA	NA	NA	NA	NA	145.619
ENSG00000054392	NA	NA	NA	NA	NA	NA	NA	2.023	NA	NA	NA	NA	NA	NA	NA	NA	157.379
ENSG00000143473	NA	NA	2.068	NA	NA	NA	NA	NA	NA	NA	NA	NA	NA	NA	NA	NA	122.9
ENSG00000123684	NA	NA	NA	NA	NA	NA	NA	2.54	NA	NA	NA	NA	NA	NA	NA	NA	4553.49
ENSG00000143476	NA	NA	NA	NA	NA	NA	NA	2.124	NA	NA	NA	NA	NA	NA	NA	NA	54.9411
ENSG00000234915	-2.08	NA	NA	NA	2.908	NA	NA	NA	NA	NA	NA	NA	NA	NA	NA	NA	33.9287
ENSG00000162772	NA	-2.64	-3.47	-2.77	-3.65	NA	NA	NA	NA	NA	NA	NA	NA	NA	NA	NA	2307.57
ENSG00000230461	NA	NA	NA	NA	NA	NA	NA	NA	-2.6	NA	-2.12	NA	NA	NA	NA	-2.85	82.645
ENSG00000117707	-2.72	-3.62	-4.3	NA	NA	NA	NA	-2.19	-3.51	NA	-2.48	NA	NA	NA	NA	NA	60.0133
ENSG00000228470	NA	NA	-2.14	NA	NA	NA	NA	NA	-2.13	NA	-2.13	NA	NA	NA	NA	NA	761.031
ENSG00000042781	NA	NA	2.896	NA	NA	3.311	NA	NA	NA	NA	NA	NA	NA	NA	NA	NA	48.7182
ENSG00000196482	NA	NA	2.649	NA	NA	NA	NA	NA	NA	NA	NA	NA	NA	NA	NA	NA	51.4762
ENSG00000092978	NA	NA	NA	NA	NA	NA	NA	NA	NA	NA	-2.01	NA	NA	NA	NA	NA	1875.31
ENSG00000162814	NA	NA	NA	NA	NA	NA	NA	NA	NA	NA	-2.02	NA	NA	NA	NA	NA	435.428
ENSG00000092969	NA	-2.1	-2.8	NA	NA	NA	NA	NA	-2.36	-2.16	-2.68	NA	NA	NA	NA	NA	1324.19
ENSG00000281453	NA	NA	-2.56	NA	NA	NA	NA	NA	-2.97	NA	-3.47	NA	NA	NA	NA	NA	303.778
ENSG00000162813	NA	NA	-2.35	NA	NA	NA	NA	NA	NA	NA	NA	NA	NA	NA	NA	NA	1112.41
ENSG00000162817	NA	NA	-2.28	NA	NA	NA	NA	NA	-2.14	NA	NA	NA	NA	NA	NA	NA	179.526
ENSG00000186205	NA	2.363	NA	NA	NA	NA	NA	NA	NA	NA	NA	NA	NA	NA	NA	NA	61.8637
ENSG00000257551	-2.45	-2.19	-2.35	NA	NA	NA	-2.45	-3.17	-2.13	NA	NA	NA	NA	NA	NA	NA	48.018
ENSG00000136630	NA	-2.62	-2.5	NA	NA	NA	NA	-4.24	-4.67	NA	NA	NA	NA	NA	NA	NA	17.4156
ENSG00000143507	-2.35	-4.78	-3.23	-2.04	NA	NA	NA	-3.66	-3.57	-2.41	-2.36	NA	NA	NA	NA	NA	202.334
ENSG00000143512	2.723	3.804	NA	NA	NA	NA	NA	4.085	2.538	3.2	NA	NA	NA	NA	NA	NA	54.8034
ENSG00000203697	2.523	2.573	3.413	NA	NA	NA	NA	2.178	NA	NA	NA	NA	NA	NA	NA	NA	30.3646
ENSG00000143756	NA	NA	-2.28	NA	NA	NA	NA	NA	NA	NA	NA	NA	NA	NA	NA	NA	3009.97
ENSG00000143819	2.284	2.83	2.704	NA	NA	NA	NA	2.449	2.851	2.097	2.442	NA	NA	NA	NA	NA	681.976
ENSG00000196187	NA	NA	2.058	NA	NA	NA	NA	NA	NA	NA	NA	NA	NA	NA	NA	NA	181.306
ENSG00000182827	NA	NA	-2.22	NA	NA	NA	NA	NA	NA	NA	NA	NA	NA	NA	NA	NA	3600.76
ENSG00000183814	NA	-2.14	NA	NA	NA	NA	NA	NA	-2.02	NA	NA	NA	NA	NA	NA	NA	379.29
ENSG00000143761	NA	NA	NA	NA	NA	NA	NA	-2.59	NA	NA	NA	NA	NA	NA	NA	NA	6946.08
ENSG00000143793	NA	NA	NA	NA	NA	NA	NA	-2.42	-2.1	NA	NA	NA	NA	NA	NA	NA	224.678
ENSG00000162910	NA	NA	NA	NA	NA	NA	-2.26	-2.3	NA	NA	NA	NA	NA	NA	NA	NA	304.359
ENSG00000143774	NA	NA	NA	NA	NA	NA	-2.15	-2.31	NA	NA	NA	NA	NA	NA	NA	NA	742.005
ENSG00000162913	NA	NA	2.333	NA	NA	NA	NA	NA	NA	NA	NA	NA	NA	NA	NA	NA	11.7102
ENSG00000181218	NA	NA	NA	NA	NA	NA	NA	-2.11	NA	NA	NA	NA	NA	NA	NA	NA	161.7
ENSG00000234975	3.653	4.079	3.411	NA	NA	NA	2.36	5.01	4.491	2.123	NA	NA	NA	NA	NA	NA	273.328
ENSG00000116574	NA	NA	NA	NA	-2.46	NA	NA	NA	NA	NA	-2.02	-2.45	NA	NA	NA	NA	431.942
ENSG00000177788	NA	NA	NA	NA	NA	NA	NA	NA	-2.11	NA	-2.3	NA	NA	NA	NA	NA	175.304
ENSG00000244137	NA	NA	2.191	NA	NA	NA	NA	NA	NA	NA	NA	NA	NA	NA	NA	NA	6.5976
ENSG00000143633	NA	NA	-2.31	NA	-2.04	NA	NA	NA	NA	NA	NA	NA	NA	NA	NA	NA	505.058
ENSG00000233461	NA	NA	-2.22	NA	NA	NA	NA	-2.29	NA	NA	NA	NA	NA	NA	NA	NA	206.873
ENSG00000116991	2.604	2.71	2.719	NA	NA	NA	NA	3.447	2.256	2.094	NA	NA	NA	NA	NA	NA	1235.54
ENSG00000143674	NA	NA	2.659	NA	2.035	NA	NA	2.026	2.177	NA	NA	NA	NA	NA	NA	NA	696.099
ENSG00000183780	NA	NA	NA	NA	NA	NA	NA	NA	NA	NA	-2.28	NA	NA	NA	NA	NA	3624.41
ENSG00000231272	NA	NA	NA	NA	NA	NA	NA	NA	NA	-2.5	NA	NA	NA	NA	NA	NA	28.883
ENSG00000231663	NA	2.39	NA	NA	NA	NA	NA	NA	NA	NA	NA	NA	NA	NA	NA	NA	31.2726
ENSG00000059588	NA	NA	NA	NA	NA	NA	NA	2.093	NA	NA	NA	NA	NA	NA	NA	NA	1129.81
ENSG00000143669	NA	NA	NA	NA	NA	NA	NA	NA	NA	NA	-2.32	NA	NA	NA	NA	NA	1197.14
ENSG00000133019	NA	NA	2.034	NA	NA	NA	NA	NA	NA	NA	NA	NA	NA	NA	NA	NA	109.263
ENSG00000180875	NA	NA	2.522	NA	NA	NA	NA	NA	NA	NA	NA	NA	NA	NA	NA	-2.7	9.54334
ENSG00000182901	NA	NA	2.525	NA	NA	NA	NA	NA	NA	NA	NA	NA	NA	NA	NA	NA	51.4898
ENSG00000162843	NA	NA	NA	NA	NA	NA	NA	2.188	NA	NA	NA	NA	NA	NA	NA	NA	11.7899
ENSG00000180287	NA	NA	2.082	NA	NA	NA	NA	2.056	NA	NA	NA	NA	NA	NA	NA	NA	287.362
ENSG00000232184	NA	NA	2.083	NA	NA	NA	NA	NA	NA	NA	NA	NA	NA	NA	NA	NA	91.3277
ENSG00000240963	NA	NA	NA	NA	NA	NA	NA	2.391	NA	NA	NA	NA	NA	NA	NA	NA	972.602
ENSG00000035687	NA	NA	NA	NA	NA	NA	NA	2.797	NA	NA	NA	NA	NA	NA	NA	NA	2845.42
ENSG00000179397	2.196	2.071	2.044	NA	NA	NA	2.019	2.404	NA	NA	NA	NA	NA	NA	NA	NA	227.672
ENSG00000277877	NA	2.029	NA	NA	NA	NA	2.277	2.689	2.185	NA	NA	NA	NA	NA	NA	NA	5506.65
ENSG00000153187	NA	NA	NA	NA	NA	NA	2.254	2.686	2.524	NA	NA	NA	NA	NA	NA	NA	11458
ENSG00000162851	NA	NA	-2.12	NA	NA	NA	NA	NA	NA	NA	NA	NA	NA	NA	NA	NA	2871.79
ENSG00000143653	NA	2.027	NA	NA	NA	NA	NA	2.008	2.102	NA	NA	NA	NA	NA	NA	NA	1189.36
ENSG00000135747	-2.21	NA	NA	NA	NA	NA	NA	-2.01	-2.81	NA	NA	NA	NA	NA	NA	NA	396.855
ENSG00000277462	-2.37	NA	NA	NA	NA	NA	NA	-2.08	-2.86	NA	NA	NA	NA	NA	NA	NA	363.231
ENSG00000227671	NA	NA	2.006	NA	2.111	NA	NA	NA	NA	NA	NA	NA	NA	NA	NA	NA	337.554
ENSG00000228643	NA	NA	NA	NA	NA	NA	NA	-2.47	-2.64	NA	NA	NA	NA	NA	NA	NA	27.0765
ENSG00000234423	NA	NA	NA	NA	NA	NA	NA	NA	-2.55	NA	NA	NA	NA	NA	NA	NA	76.6215
ENSG00000182551	NA	2.065	NA	NA	NA	NA	NA	2.43	2.415	NA	NA	NA	NA	NA	NA	NA	410.754
ENSG00000242282	NA	NA	-2.07	NA	NA	NA	NA	-2.17	-2.45	NA	NA	NA	NA	NA	NA	NA	135.459
ENSG00000230090	NA	NA	2.17	NA	NA	NA	NA	NA	NA	NA	NA	NA	NA	NA	NA	NA	5.17714
ENSG00000235665	NA	NA	2.815	NA	NA	NA	NA	NA	NA	NA	NA	NA	NA	NA	NA	NA	22.0809
ENSG00000236790	NA	NA	2.695	NA	NA	NA	NA	NA	NA	NA	NA	NA	NA	NA	NA	-3.39	24.6586
ENSG00000143797	NA	NA	3.09	NA	2.024	NA	NA	2.239	2.394	NA	NA	NA	NA	NA	NA	NA	306.974
ENSG00000134330	2.351	2.407	NA	NA	NA	NA	NA	2.191	NA	NA	NA	NA	NA	NA	NA	NA	1181.82
ENSG00000269973	NA	NA	-2.04	NA	NA	NA	NA	NA	NA	NA	NA	NA	NA	NA	NA	NA	144.525
ENSG00000134317	-2.23	-2.17	NA	NA	NA	NA	NA	-2.37	-2.06	NA	NA	NA	NA	NA	NA	NA	136.103
ENSG00000115756	NA	NA	2.326	NA	NA	NA	NA	NA	NA	NA	NA	NA	NA	NA	NA	NA	287.76
ENSG00000115758	NA	NA	NA	NA	NA	NA	NA	-2.08	NA	NA	NA	NA	NA	NA	NA	NA	12386.6
ENSG00000162975	NA	NA	2.376	NA	NA	NA	NA	NA	NA	NA	2.933	NA	NA	NA	NA	NA	201.869
ENSG00000196208	NA	NA	NA	NA	NA	NA	NA	2.13	NA	NA	NA	NA	NA	NA	NA	NA	119.945
ENSG00000134324	-2.15	-2.5	-3	NA	NA	NA	NA	-2.6	-3.14	NA	NA	NA	NA	NA	NA	NA	1009.96
ENSG00000178295	NA	2.016	2.324	NA	NA	NA	2.043	2.5	NA	NA	NA	NA	NA	NA	NA	NA	502.683
ENSG00000170745	NA	NA	2.361	NA	NA	NA	NA	NA	NA	NA	NA	NA	NA	NA	NA	NA	53.1508
ENSG00000183891	2.08	NA	NA	NA	NA	NA	NA	NA	NA	NA	NA	NA	NA	NA	NA	NA	985.458
ENSG00000132031	2.14	NA	NA	NA	NA	NA	NA	NA	2.144	NA	NA	NA	NA	NA	NA	NA	88.0671
ENSG00000115884	NA	NA	2.009	NA	NA	NA	NA	NA	NA	NA	NA	NA	NA	NA	NA	NA	1138.33
ENSG00000235411	NA	NA	-2.15	NA	NA	NA	NA	NA	NA	NA	NA	NA	NA	NA	NA	NA	103.495
ENSG00000143878	NA	-3.8	-4.01	-2.62	-2.76	NA	NA	-2.36	-2.85	NA	NA	NA	NA	NA	NA	NA	2260.82
ENSG00000219626	NA	NA	NA	NA	NA	NA	NA	2.107	2.067	NA	NA	NA	NA	NA	NA	NA	887.706
ENSG00000115129	2.623	2.639	NA	NA	NA	NA	NA	NA	2.079	NA	NA	NA	NA	NA	NA	NA	1182.79
ENSG00000276087	NA	NA	NA	NA	NA	NA	NA	2.109	2.07	NA	NA	NA	NA	NA	NA	NA	856.463
ENSG00000184924	2.339	2.484	NA	NA	NA	NA	NA	NA	2.505	NA	2.028	NA	NA	NA	NA	NA	471.248
ENSG00000115137	NA	NA	-2.27	NA	-2.18	NA	NA	NA	NA	NA	-2.18	NA	NA	NA	NA	NA	195.246
ENSG00000084731	NA	2.31	2.061	NA	NA	NA	NA	2.054	NA	NA	NA	NA	NA	NA	NA	NA	83.3125
ENSG00000173567	NA	NA	NA	NA	NA	NA	-2.04	NA	NA	NA	NA	NA	NA	NA	NA	NA	58.9264
ENSG00000173557	NA	NA	2.293	NA	NA	NA	NA	NA	NA	NA	NA	NA	NA	NA	NA	NA	9.15136
ENSG00000171303	3.16	3.044	NA	NA	NA	NA	NA	3.25	3.175	2.406	2.35	NA	NA	NA	NA	NA	50.6414
ENSG00000138085	2.091	2.154	NA	NA	NA	NA	NA	NA	NA	NA	NA	NA	NA	NA	NA	NA	2700.82
ENSG00000115211	NA	NA	-2.25	NA	NA	NA	NA	-2.23	NA	NA	NA	NA	NA	NA	NA	NA	922.159
ENSG00000213453	2.233	3.17	2.732	NA	NA	NA	NA	3.37	3.208	NA	NA	NA	NA	NA	NA	NA	52.3946
ENSG00000158089	NA	NA	NA	NA	2.853	NA	NA	NA	NA	NA	NA	NA	NA	NA	NA	NA	456.605
ENSG00000203386	NA	NA	2.442	NA	NA	3.481	NA	NA	NA	3.049	NA	NA	NA	NA	NA	NA	37.5614
ENSG00000226785	NA	NA	2.229	NA	2.77	NA	NA	NA	NA	NA	NA	NA	NA	NA	NA	-3.89	60.3205
ENSG00000205221	NA	NA	2.02	NA	NA	NA	NA	NA	NA	NA	NA	NA	NA	NA	NA	NA	6.43571
ENSG00000152133	NA	-2.35	-3.97	NA	-2.26	NA	NA	NA	NA	NA	-2.06	NA	NA	NA	NA	NA	436.693
ENSG00000272054	NA	NA	NA	NA	NA	NA	2.252	NA	NA	NA	NA	NA	NA	NA	NA	NA	38.451
ENSG00000163171	NA	NA	NA	2.151	2.151	NA	NA	NA	NA	NA	NA	NA	NA	NA	NA	NA	244.184
ENSG00000138061	2.296	8.278	6.755	3.606	2.942	NA	NA	8.498	5.894	7.21	5	NA	NA	NA	NA	NA	185.14
ENSG00000232973	NA	2.549	2.395	NA	NA	NA	NA	NA	NA	NA	NA	NA	NA	NA	NA	NA	49.56
ENSG00000231367	2.636	NA	NA	-2.96	NA	NA	NA	2.294	NA	NA	NA	NA	NA	NA	NA	NA	42.5234
ENSG00000143891	2.144	NA	NA	NA	NA	NA	NA	2.152	NA	NA	NA	NA	NA	NA	NA	NA	364.985
ENSG00000205111	NA	NA	-2.2	NA	NA	NA	NA	NA	NA	NA	NA	NA	NA	NA	NA	NA	140.849
ENSG00000162878	3.023	3.934	2.781	NA	NA	NA	NA	3.233	3.658	3.539	4.004	NA	NA	-2.61	NA	NA	176.575
ENSG00000143924	NA	NA	NA	NA	NA	NA	NA	2.217	NA	NA	NA	NA	NA	NA	NA	NA	3701.38
ENSG00000152518	NA	2.19	2.558	NA	NA	NA	NA	2.259	2.968	NA	2.006	NA	NA	NA	NA	NA	345.221
ENSG00000152527	2.609	2.701	2.416	NA	NA	NA	NA	3.642	2.441	2.114	NA	NA	NA	NA	NA	NA	778.726
ENSG00000276967	NA	NA	NA	NA	NA	NA	NA	2.38	2.256	NA	NA	NA	NA	NA	NA	NA	139.612
ENSG00000138079	3.01	2.515	NA	NA	NA	NA	2.108	3.062	2.499	NA	NA	NA	NA	-2.02	NA	NA	352.785
ENSG00000259439	4.182	3.995	4.025	NA	NA	NA	2.989	6.404	3.911	2.143	NA	NA	NA	NA	NA	NA	105.608
ENSG00000234690	NA	NA	2.015	NA	NA	NA	NA	NA	NA	NA	NA	NA	NA	NA	NA	NA	162.093
ENSG00000230979	NA	NA	NA	NA	NA	NA	-2.14	-2.11	NA	NA	NA	NA	NA	NA	NA	NA	537.923
ENSG00000243244	NA	NA	NA	NA	NA	NA	NA	NA	-3.11	NA	NA	NA	NA	NA	NA	NA	42.7612
ENSG00000068781	NA	NA	NA	NA	NA	NA	NA	NA	-2.81	NA	NA	NA	NA	NA	NA	NA	57.0088
ENSG00000279956	NA	NA	2.624	NA	NA	NA	NA	NA	NA	NA	NA	NA	NA	NA	NA	NA	14.3752
ENSG00000138039	NA	NA	2.336	NA	NA	NA	NA	NA	NA	NA	NA	NA	NA	NA	NA	NA	5.27774
ENSG00000179915	NA	NA	2.439	NA	NA	NA	NA	NA	NA	NA	NA	NA	NA	NA	NA	NA	140.5
ENSG00000231918	NA	NA	2.937	NA	NA	NA	NA	NA	NA	NA	NA	NA	NA	NA	NA	-3.2	87.9763
ENSG00000143942	NA	NA	-2.08	NA	NA	NA	NA	-2.19	NA	NA	NA	NA	NA	NA	NA	NA	1049.72
ENSG00000119737	NA	-2.35	NA	NA	NA	NA	NA	NA	NA	NA	NA	NA	NA	NA	NA	NA	44.9599
ENSG00000162997	NA	2.441	NA	NA	NA	NA	NA	NA	NA	NA	NA	NA	NA	NA	NA	NA	44.7236
ENSG00000028116	NA	2.129	NA	NA	NA	NA	2.035	2.517	2.179	NA	NA	NA	NA	NA	NA	NA	3593.72
ENSG00000115392	2.025	2.106	2.261	NA	NA	NA	NA	NA	NA	NA	NA	NA	NA	NA	NA	NA	2351.11
ENSG00000271955	NA	NA	2.358	NA	NA	NA	NA	2.117	NA	NA	NA	NA	NA	NA	NA	NA	60.6765
ENSG00000233891	NA	NA	NA	NA	NA	NA	NA	2.237	NA	NA	NA	NA	NA	NA	NA	NA	36.2284
ENSG00000162927	NA	NA	NA	NA	NA	NA	NA	NA	-2.48	NA	-2.18	NA	NA	NA	NA	NA	309.992
ENSG00000212978	NA	NA	NA	NA	-2.01	NA	NA	NA	NA	NA	NA	NA	NA	NA	NA	NA	583.988
ENSG00000173209	NA	2.047	2.603	NA	NA	NA	NA	NA	NA	NA	NA	NA	NA	NA	NA	NA	848.467
ENSG00000236498	2.571	NA	NA	-3.03	NA	NA	NA	NA	NA	NA	NA	NA	NA	-3.06	NA	NA	45.0512
ENSG00000231609	NA	NA	2.466	NA	NA	NA	NA	NA	NA	NA	NA	NA	NA	NA	NA	NA	16.0608
ENSG00000228305	NA	NA	NA	NA	NA	NA	-2.14	-2.1	NA	NA	NA	NA	NA	NA	NA	NA	82.9909
ENSG00000197329	NA	-2.23	NA	NA	NA	NA	NA	NA	NA	NA	NA	NA	NA	NA	NA	NA	373.319
ENSG00000223935	NA	NA	NA	NA	NA	NA	NA	NA	-2.26	NA	NA	NA	NA	NA	NA	NA	32.4591
ENSG00000119862	NA	NA	-2.84	NA	NA	NA	NA	NA	-2.24	NA	NA	NA	NA	NA	NA	NA	432.245
ENSG00000260101	NA	NA	NA	NA	NA	NA	NA	-2.29	NA	NA	NA	NA	NA	NA	NA	NA	16.9725
ENSG00000226756	2.428	2.487	2.753	NA	NA	NA	NA	2.817	2.619	NA	NA	NA	NA	NA	NA	NA	17.4037
ENSG00000143971	NA	NA	NA	NA	NA	NA	NA	NA	NA	NA	-2.01	NA	NA	NA	NA	NA	847.148
ENSG00000273275	NA	NA	-2.63	NA	NA	NA	NA	NA	-2.34	NA	-2.64	NA	NA	NA	NA	NA	87.8318
ENSG00000273064	NA	NA	2.448	NA	NA	NA	NA	NA	NA	NA	NA	NA	NA	NA	NA	NA	22.896
ENSG00000163219	NA	NA	NA	NA	NA	NA	NA	2.431	NA	NA	NA	NA	NA	NA	NA	NA	29.3768
ENSG00000115977	NA	NA	NA	NA	NA	NA	NA	NA	NA	NA	-2.18	NA	NA	NA	NA	NA	1929.16
ENSG00000196975	NA	NA	NA	NA	NA	NA	NA	2.2	NA	NA	NA	NA	NA	NA	NA	NA	6233.91
ENSG00000169564	NA	NA	NA	NA	NA	NA	NA	NA	2.032	NA	NA	NA	NA	NA	NA	NA	2336.07
ENSG00000116005	NA	NA	NA	NA	NA	NA	NA	2.179	NA	NA	NA	NA	NA	NA	NA	NA	1458.17
ENSG00000124374	-2.41	-2.9	-3.3	NA	NA	NA	NA	-2.66	-3.69	NA	-2.75	NA	NA	NA	NA	NA	165.579
ENSG00000116096	NA	NA	NA	NA	NA	NA	NA	NA	NA	NA	2.162	NA	NA	NA	NA	2.21	997.083
ENSG00000135632	NA	NA	NA	NA	NA	NA	NA	-2.04	NA	NA	NA	NA	NA	NA	NA	NA	832.261
ENSG00000135617	NA	NA	NA	NA	NA	NA	-2.12	-2.55	-2.55	NA	NA	NA	NA	NA	NA	NA	95.6028
ENSG00000257800	NA	NA	-2.51	NA	NA	NA	NA	NA	NA	NA	NA	NA	NA	NA	NA	NA	54.1608
ENSG00000163170	NA	NA	NA	NA	NA	NA	NA	-2.17	NA	NA	NA	NA	NA	NA	NA	NA	2093.2
ENSG00000188687	NA	NA	NA	NA	NA	NA	NA	NA	-2.29	NA	-2.07	NA	NA	NA	NA	NA	308.929
ENSG00000204822	NA	2.04	NA	NA	NA	NA	NA	NA	NA	NA	NA	NA	NA	NA	NA	NA	676.317
ENSG00000115282	2.332	2.011	2.102	NA	NA	NA	NA	2.311	NA	NA	NA	NA	NA	NA	NA	NA	136.033
ENSG00000176204	NA	NA	2.553	NA	NA	NA	NA	2.077	NA	NA	NA	NA	NA	NA	NA	NA	58.1177
ENSG00000066032	NA	NA	NA	NA	NA	NA	NA	NA	NA	2.878	NA	NA	NA	NA	NA	NA	90.8909
ENSG00000163541	NA	NA	-2.01	NA	NA	NA	NA	NA	NA	NA	NA	NA	NA	NA	NA	NA	1407.02
ENSG00000115423	NA	-2.29	NA	NA	NA	NA	NA	NA	NA	NA	NA	NA	NA	NA	NA	NA	57.7369
ENSG00000186854	NA	NA	NA	NA	NA	NA	NA	2.378	NA	NA	NA	NA	NA	NA	NA	NA	226.655
ENSG00000034510	NA	2.055	NA	NA	NA	NA	NA	NA	2.152	NA	NA	NA	NA	NA	NA	NA	21325.5
ENSG00000152284	NA	NA	NA	NA	2.46	NA	NA	NA	NA	NA	NA	NA	NA	NA	NA	NA	63.0562
ENSG00000202382	NA	NA	NA	NA	2.003	NA	NA	NA	NA	NA	NA	NA	NA	NA	NA	NA	2.77519
ENSG00000152292	NA	NA	NA	NA	NA	NA	-2.09	NA	NA	NA	NA	NA	NA	NA	NA	NA	43.7756
ENSG00000168906	NA	2.007	2.236	NA	NA	NA	NA	NA	2.265	NA	NA	NA	NA	NA	NA	NA	7928.58
ENSG00000168894	NA	NA	NA	NA	NA	NA	NA	-2.06	NA	NA	NA	NA	NA	NA	NA	NA	2426.95
ENSG00000168890	NA	2.07	NA	NA	NA	NA	NA	NA	NA	NA	NA	NA	NA	NA	NA	NA	65.1843
ENSG00000168887	2.286	2.29	NA	NA	NA	NA	2.087	2.776	NA	NA	NA	NA	NA	NA	NA	NA	418.57
ENSG00000115525	2.558	2.543	NA	NA	NA	NA	NA	3.858	2.858	2.025	NA	NA	NA	NA	NA	NA	354.563
ENSG00000222041	NA	NA	NA	NA	NA	NA	NA	-2.1	NA	NA	NA	NA	NA	NA	NA	NA	1897.72
ENSG00000172086	2.17	NA	NA	NA	NA	NA	NA	NA	NA	NA	NA	NA	NA	NA	NA	NA	771.49
ENSG00000240040	NA	-10.4	-6.54	-14.8	-9.33	NA	NA	NA	NA	NA	NA	NA	-9.24	-9.03	NA	NA	2989.46
ENSG00000211592	NA	-9.96	-6.08	-14.7	-8.99	NA	NA	NA	NA	NA	NA	NA	-8.86	-9.23	NA	NA	3545.81
ENSG00000243290	NA	-9.05	-5.65	-13.6	-8.51	NA	NA	NA	NA	NA	NA	NA	-8.42	-9.15	NA	NA	2231.64
ENSG00000211594	NA	-28.5	-14.5	-22	-11.2	NA	NA	NA	NA	NA	NA	NA	-21	-10.2	NA	NA	135.049
ENSG00000211595	NA	NA	NA	-2.27	-2.1	NA	NA	NA	NA	NA	NA	NA	NA	-2.22	NA	NA	139.233
ENSG00000211596	NA	-3.56	-3.27	NA	NA	NA	NA	NA	NA	NA	NA	NA	-3.7	NA	NA	NA	70.483
ENSG00000211597	NA	-2.68	NA	NA	NA	NA	NA	NA	NA	NA	NA	NA	NA	NA	NA	NA	79.8788
ENSG00000241351	NA	NA	NA	-2.41	-2.2	NA	NA	NA	NA	NA	NA	NA	NA	-2.36	NA	NA	498.065
ENSG00000239951	3.309	NA	NA	-3.4	-3.07	NA	NA	NA	NA	NA	NA	NA	NA	-3.4	NA	NA	277.914
ENSG00000242076	-3.48	-4.26	-3.84	NA	NA	NA	NA	NA	NA	NA	NA	NA	-4.68	NA	NA	NA	110.32
ENSG00000239975	-3.47	-4.25	-3.83	NA	NA	NA	NA	NA	NA	NA	NA	NA	-4.66	NA	NA	NA	110.176
ENSG00000211625	3.952	NA	NA	-3.99	-3.56	NA	NA	NA	NA	NA	NA	NA	NA	-4	NA	NA	74.7095
ENSG00000211632	NA	-2.59	-2.12	-3.58	-2.94	NA	NA	NA	NA	NA	NA	NA	NA	-3.43	NA	NA	116.949
ENSG00000259848	NA	NA	2.283	NA	NA	NA	NA	NA	NA	NA	NA	NA	NA	NA	NA	NA	8.91832
ENSG00000275111	NA	-2.24	NA	NA	NA	NA	NA	-2.08	-2.06	NA	NA	NA	NA	NA	NA	NA	135.156
ENSG00000163121	NA	NA	-2.22	NA	NA	NA	NA	-2.47	-2.3	NA	NA	NA	NA	NA	NA	NA	11.1233
ENSG00000114988	NA	NA	NA	NA	NA	NA	-2.04	-2.67	NA	NA	NA	NA	NA	NA	NA	NA	579.798
ENSG00000213337	NA	NA	2.403	NA	NA	NA	NA	NA	NA	NA	NA	NA	NA	NA	NA	NA	117.866
ENSG00000115073	2.147	NA	NA	NA	NA	NA	NA	NA	NA	NA	NA	NA	NA	NA	NA	NA	678.996
ENSG00000168658	NA	NA	2.958	NA	NA	NA	NA	NA	NA	2.606	NA	NA	NA	NA	NA	NA	14.5485
ENSG00000273045	2.423	NA	NA	NA	NA	NA	NA	NA	NA	NA	NA	NA	NA	NA	NA	NA	29.6133
ENSG00000144214	-2.01	NA	NA	NA	NA	NA	NA	-2.09	NA	NA	NA	NA	NA	NA	NA	NA	82.1507
ENSG00000170500	NA	NA	NA	NA	NA	NA	2.123	3.003	NA	NA	NA	NA	NA	NA	NA	NA	779.03
ENSG00000170485	NA	NA	2.41	NA	NA	NA	2.001	2.24	NA	NA	NA	NA	NA	NA	NA	NA	4586.96
ENSG00000232034	NA	NA	2.688	NA	NA	NA	2.052	2.336	NA	NA	NA	NA	NA	NA	NA	NA	957.488
ENSG00000204634	NA	NA	2.093	NA	NA	NA	NA	NA	2.153	NA	NA	NA	NA	NA	NA	NA	1551.22
ENSG00000175874	NA	2.483	3.079	NA	NA	NA	NA	2.664	2.755	NA	NA	NA	NA	NA	NA	NA	36.2808
ENSG00000115594	2.653	3.125	2.463	NA	NA	NA	2.173	5.046	3.319	2.323	NA	NA	NA	NA	NA	NA	520.024
ENSG00000115602	-3.35	-3.06	-3.77	NA	NA	NA	NA	-4.52	-3.35	-3.09	-2.28	NA	NA	2.153	NA	NA	817.009
ENSG00000115604	-2.98	-2.77	-2.96	NA	NA	NA	NA	-3.24	-2.98	-2.28	-2.1	NA	NA	NA	NA	NA	1138.97
ENSG00000115607	-2.48	NA	NA	NA	NA	NA	NA	NA	NA	NA	NA	NA	NA	NA	NA	NA	13.293
ENSG00000115616	NA	NA	2.474	NA	NA	NA	NA	2.364	NA	NA	NA	NA	NA	NA	NA	NA	28.4093
ENSG00000115641	NA	NA	-3	NA	-2.14	NA	NA	-2.08	-3.06	NA	-2.17	NA	NA	NA	NA	NA	2006.82
ENSG00000071051	NA	NA	2.362	NA	NA	NA	NA	NA	NA	NA	NA	NA	NA	NA	NA	NA	330.01
ENSG00000144057	NA	2.536	2.435	NA	NA	NA	NA	2.175	2.147	NA	NA	NA	NA	NA	NA	NA	172.05
ENSG00000198142	NA	2.016	2.562	NA	NA	NA	NA	2.891	3.119	NA	NA	NA	NA	NA	NA	NA	483.599
ENSG00000144063	2.91	3.709	3.134	NA	NA	NA	2.061	3.813	3.334	NA	NA	NA	NA	NA	NA	NA	1285.38
ENSG00000282304	2.392	3.018	2.298	NA	NA	NA	2.11	3.718	3.106	NA	NA	NA	NA	NA	NA	NA	311.246
ENSG00000282785	2.357	2.946	2.271	NA	NA	NA	NA	3.368	2.985	NA	NA	NA	NA	NA	NA	NA	164.109
ENSG00000224959	NA	NA	2.453	NA	NA	NA	NA	NA	NA	NA	NA	NA	NA	NA	NA	NA	68.8342
ENSG00000153214	NA	NA	NA	NA	NA	NA	NA	2.052	NA	NA	NA	NA	NA	NA	NA	NA	840.311
ENSG00000125611	2.165	2.354	NA	NA	NA	NA	NA	NA	NA	NA	NA	NA	NA	NA	NA	NA	63.9671
ENSG00000144136	NA	NA	NA	NA	NA	NA	NA	2.023	2.258	NA	NA	NA	NA	NA	NA	NA	1586.92
ENSG00000125637	2.106	2.168	NA	NA	NA	NA	NA	3.048	2.622	NA	NA	NA	NA	NA	NA	NA	74.8804
ENSG00000189223	NA	NA	NA	NA	NA	NA	NA	3.047	NA	NA	NA	NA	NA	NA	NA	NA	13.3738
ENSG00000234199	NA	NA	-2.77	NA	NA	NA	NA	NA	NA	NA	NA	NA	NA	NA	NA	NA	14.151
ENSG00000175497	NA	NA	2.375	NA	NA	NA	NA	NA	NA	2.754	NA	NA	NA	NA	NA	NA	65.4415
ENSG00000236255	-2.45	-2.15	NA	NA	NA	NA	NA	-2.07	-2.61	NA	NA	NA	NA	NA	NA	NA	268.093
ENSG00000115107	NA	NA	2.082	NA	NA	NA	NA	NA	NA	NA	NA	NA	NA	NA	NA	NA	345.8
ENSG00000171227	NA	NA	NA	NA	NA	NA	NA	2.779	NA	2.551	NA	NA	NA	NA	NA	NA	13.0142
ENSG00000163083	3.843	4.597	5.532	NA	NA	NA	2.523	5.114	8.406	2.027	3.331	NA	NA	NA	NA	NA	560.549
ENSG00000074047	NA	NA	2.504	NA	2.961	NA	NA	NA	NA	NA	NA	NA	NA	NA	NA	NA	242.718
ENSG00000115112	NA	NA	NA	NA	2.876	NA	NA	NA	NA	NA	NA	NA	NA	NA	NA	-2.9	51.0606
ENSG00000136717	2.252	2.096	2.587	NA	NA	NA	NA	2.275	2.542	2.561	2.862	NA	NA	NA	NA	NA	179.302
ENSG00000173349	2.006	NA	NA	NA	NA	NA	NA	2.036	NA	NA	NA	NA	NA	NA	NA	NA	387.047
ENSG00000244563	NA	NA	-2.78	NA	NA	NA	NA	-2.33	NA	NA	NA	NA	NA	NA	NA	NA	188.302
ENSG00000227653	NA	NA	NA	NA	NA	NA	NA	-2.55	NA	NA	NA	NA	NA	NA	NA	NA	41.0536
ENSG00000136699	NA	NA	NA	NA	NA	NA	NA	-2.14	NA	NA	NA	NA	NA	NA	NA	NA	510.629
ENSG00000213225	NA	NA	NA	NA	NA	NA	NA	-2.47	NA	NA	NA	NA	NA	NA	NA	NA	22.3284
ENSG00000136718	NA	NA	NA	NA	NA	NA	NA	-2.27	NA	NA	NA	NA	NA	NA	NA	NA	706.055
ENSG00000072135	NA	2.218	NA	NA	NA	NA	NA	NA	NA	NA	NA	NA	NA	NA	NA	NA	144.958
ENSG00000178162	NA	NA	NA	NA	2.265	2.429	NA	NA	NA	NA	NA	NA	NA	NA	NA	-2.3	2.6066
ENSG00000152117	NA	NA	NA	NA	NA	NA	NA	-2.12	NA	NA	NA	NA	NA	NA	NA	NA	390.323
ENSG00000150551	-2.11	NA	-2.4	NA	NA	NA	NA	-3.36	-2.06	NA	NA	NA	NA	NA	NA	NA	249.515
ENSG00000176771	NA	NA	2.656	NA	NA	NA	NA	2.163	NA	NA	NA	NA	NA	NA	NA	NA	110.156
ENSG00000152127	NA	NA	2.801	NA	2.773	NA	NA	NA	NA	NA	NA	NA	NA	NA	NA	NA	643.632
ENSG00000152128	NA	NA	NA	NA	NA	NA	NA	2.425	NA	NA	NA	NA	NA	NA	NA	NA	36.947
ENSG00000121988	NA	NA	NA	NA	NA	NA	NA	NA	-2.06	NA	NA	NA	NA	NA	NA	NA	1656.38
ENSG00000144229	NA	NA	NA	NA	NA	NA	NA	2.127	NA	NA	NA	NA	NA	NA	NA	NA	46.2393
ENSG00000150540	NA	NA	NA	NA	NA	NA	NA	2.152	NA	NA	NA	NA	NA	NA	NA	NA	12.5142
ENSG00000168702	2.343	2.366	3.944	NA	NA	NA	NA	3.484	2.123	NA	NA	NA	NA	NA	NA	NA	261.685
ENSG00000115919	3.071	2.858	2.259	NA	NA	NA	2.787	2.973	3.097	NA	NA	NA	NA	NA	NA	NA	21120.4
ENSG00000169554	-3.64	-3.38	-2.38	NA	NA	NA	NA	-3.33	-4.04	-2.38	-2.89	NA	NA	2.857	NA	NA	73.2874
ENSG00000222031	-2.58	NA	NA	NA	2.495	NA	NA	NA	NA	NA	NA	NA	NA	NA	NA	NA	136.768
ENSG00000184898	NA	NA	NA	NA	NA	NA	NA	2.742	NA	NA	NA	NA	NA	NA	NA	NA	109.588
ENSG00000183091	NA	NA	NA	NA	NA	NA	NA	NA	-2.23	NA	NA	NA	NA	NA	NA	NA	125.478
ENSG00000162980	NA	NA	NA	NA	NA	NA	NA	2.023	2.089	NA	NA	NA	NA	NA	NA	NA	1947.26
ENSG00000157827	NA	NA	NA	NA	NA	NA	NA	2.014	2.161	NA	NA	NA	NA	NA	NA	NA	3626.23
ENSG00000144278	NA	NA	3.192	NA	2.228	NA	NA	NA	NA	NA	NA	NA	NA	NA	NA	NA	751.515
ENSG00000153234	NA	NA	2.262	NA	NA	NA	NA	2.144	2.801	NA	NA	NA	NA	NA	NA	NA	246.578
ENSG00000204380	NA	NA	2.257	NA	NA	NA	NA	NA	NA	NA	NA	NA	NA	NA	NA	NA	10.6221
ENSG00000241399	NA	NA	NA	NA	NA	NA	NA	2.388	2.028	NA	NA	NA	NA	NA	NA	NA	156.824
ENSG00000248672	2.099	2.016	2.211	NA	NA	NA	NA	2.073	NA	NA	NA	NA	NA	NA	NA	NA	65.0171
ENSG00000153246	NA	NA	3.199	NA	NA	NA	NA	2.632	NA	NA	NA	NA	NA	NA	NA	NA	35.0357
ENSG00000237844	NA	NA	NA	NA	NA	NA	NA	NA	NA	2.565	NA	NA	NA	NA	NA	NA	30.9107
ENSG00000115290	NA	2.493	2.187	NA	NA	NA	NA	2.785	2.715	NA	NA	NA	NA	NA	NA	NA	436.646
ENSG00000178662	NA	NA	2.661	NA	2.988	NA	NA	NA	NA	NA	NA	NA	NA	NA	NA	-2.78	13.1693
ENSG00000229195	NA	-2.66	NA	NA	NA	NA	NA	NA	NA	NA	NA	NA	NA	NA	NA	NA	20.438
ENSG00000169432	NA	NA	NA	NA	NA	NA	NA	NA	NA	NA	-2.17	NA	NA	NA	NA	NA	541.44
ENSG00000172292	NA	NA	NA	NA	NA	NA	NA	2.253	NA	NA	NA	NA	NA	NA	NA	NA	1628.09
ENSG00000163072	2.088	2.152	NA	NA	NA	NA	NA	3.578	2.265	NA	NA	NA	NA	NA	NA	NA	426.081
ENSG00000071909	NA	NA	NA	NA	NA	3.117	NA	NA	NA	NA	NA	NA	NA	NA	NA	NA	26.8704
ENSG00000234350	3.101	NA	NA	-2.85	NA	NA	NA	NA	NA	NA	NA	NA	NA	NA	NA	NA	31.2396
ENSG00000239467	NA	NA	NA	NA	NA	NA	2.075	NA	2.032	NA	NA	NA	NA	NA	NA	NA	99.176
ENSG00000204334	NA	NA	NA	NA	NA	NA	NA	2.223	NA	NA	NA	NA	NA	NA	NA	NA	43.2391
ENSG00000233762	NA	NA	NA	NA	NA	NA	-2.03	-2.3	NA	NA	NA	NA	NA	NA	NA	NA	637.584
ENSG00000144355	-2.36	-2.69	-2.57	NA	NA	NA	NA	-2.63	-3.03	NA	NA	NA	NA	NA	NA	NA	23.5632
ENSG00000115844	NA	-2.55	-2.42	NA	NA	NA	NA	NA	NA	NA	NA	NA	NA	NA	NA	NA	14.7856
ENSG00000091409	NA	NA	NA	NA	NA	NA	NA	2.078	NA	NA	NA	NA	NA	NA	NA	NA	4212.84
ENSG00000091428	NA	NA	2.423	NA	NA	NA	NA	NA	NA	NA	NA	NA	NA	NA	NA	NA	62.199
ENSG00000144354	2.546	4.394	4.191	NA	NA	NA	2.004	4.207	3.265	2.1	NA	NA	NA	NA	NA	NA	178.566
ENSG00000270460	2.186	NA	NA	NA	NA	NA	NA	NA	NA	NA	NA	NA	NA	NA	NA	NA	31.312
ENSG00000224638	NA	NA	NA	NA	NA	NA	NA	NA	-2.41	NA	NA	NA	NA	NA	NA	NA	26.581
ENSG00000138433	NA	NA	NA	NA	NA	NA	NA	NA	-2.24	NA	-2.27	NA	NA	NA	NA	NA	1304.4
ENSG00000115935	NA	2.147	2.516	NA	NA	NA	NA	2.292	NA	NA	NA	NA	NA	NA	NA	NA	540.597
ENSG00000196659	2.734	NA	NA	NA	NA	NA	NA	2.891	NA	NA	NA	NA	NA	NA	NA	NA	171.328
ENSG00000197557	2.71	2.457	NA	NA	-2.92	-2.65	2.64	3.96	NA	NA	NA	-2.8	NA	NA	NA	NA	229.774
ENSG00000128655	NA	NA	2.452	NA	NA	NA	NA	NA	NA	NA	NA	NA	NA	NA	NA	NA	35.6454
ENSG00000187231	2.053	2.372	2.187	NA	NA	NA	NA	2.665	2.125	NA	NA	NA	NA	NA	NA	NA	764.268
ENSG00000163510	NA	-2.02	NA	NA	NA	NA	NA	NA	NA	NA	NA	NA	NA	NA	NA	NA	1940.95
ENSG00000226564	3.077	3.657	2.757	NA	NA	NA	2.037	4.444	4.812	2.182	2.362	NA	NA	NA	NA	NA	233.234
ENSG00000234663	-3.64	NA	NA	NA	NA	NA	NA	NA	-2.59	NA	NA	NA	NA	NA	NA	NA	35.5574
ENSG00000162998	2.831	-3.47	NA	-9.83	-4.83	NA	NA	NA	NA	NA	NA	NA	NA	-6	NA	NA	42.8028
ENSG00000272800	NA	NA	-2.37	NA	NA	NA	NA	NA	NA	NA	NA	NA	NA	NA	NA	NA	57.4024
ENSG00000177855	NA	NA	NA	NA	NA	NA	NA	NA	2.664	NA	2.474	NA	NA	NA	NA	NA	567.13
ENSG00000224063	NA	NA	NA	NA	NA	NA	NA	2.245	NA	NA	NA	NA	NA	NA	NA	NA	198.493
ENSG00000003436	NA	NA	NA	NA	NA	NA	2.437	2.571	NA	NA	NA	NA	NA	NA	NA	NA	19400.1
ENSG00000231689	NA	NA	2.926	NA	NA	NA	NA	NA	NA	NA	NA	NA	NA	NA	NA	NA	52.293
ENSG00000223523	NA	NA	3.984	NA	3.767	5.215	NA	NA	NA	NA	NA	NA	NA	NA	NA	-4.26	16.6647
ENSG00000128694	NA	NA	NA	NA	NA	NA	NA	2.199	NA	NA	NA	NA	NA	NA	NA	NA	568.2
ENSG00000233654	NA	NA	NA	NA	NA	NA	-2.13	NA	NA	NA	NA	NA	NA	NA	NA	NA	29.7124
ENSG00000115419	-2.12	NA	NA	NA	NA	NA	NA	NA	NA	NA	NA	NA	NA	NA	NA	NA	5172.46
ENSG00000280517	NA	NA	NA	NA	NA	NA	NA	-3.69	NA	NA	NA	NA	NA	NA	NA	NA	7.03257
ENSG00000118997	2.106	NA	NA	NA	NA	NA	2.32	2.974	NA	NA	NA	NA	NA	NA	NA	NA	212.237
ENSG00000081320	NA	NA	-2.71	NA	NA	NA	NA	NA	NA	NA	NA	NA	NA	NA	NA	NA	576.662
ENSG00000138411	NA	NA	NA	NA	NA	NA	NA	2.354	NA	NA	NA	NA	NA	NA	NA	NA	117.641
ENSG00000115520	NA	NA	-2.42	NA	NA	NA	NA	NA	NA	NA	NA	NA	NA	NA	NA	NA	2827.82
ENSG00000162944	2.101	NA	NA	NA	NA	NA	NA	2.148	NA	NA	NA	NA	NA	NA	NA	NA	71.3451
ENSG00000152430	NA	NA	2.463	NA	2.975	3.318	NA	NA	NA	NA	NA	NA	NA	NA	NA	NA	6.22179
ENSG00000115896	NA	NA	2.215	NA	NA	NA	NA	2.08	NA	2.523	NA	NA	NA	NA	NA	NA	52.3336
ENSG00000225421	NA	NA	NA	NA	NA	NA	NA	2.3	NA	NA	NA	NA	NA	NA	NA	NA	10.3126
ENSG00000226124	NA	NA	2.431	NA	NA	NA	2.241	2.189	NA	NA	NA	NA	NA	NA	NA	NA	506.812
ENSG00000138356	-3.85	-3.61	-5.24	NA	NA	NA	NA	-4.83	-3.63	-2.73	NA	NA	NA	NA	NA	NA	396.482
ENSG00000155744	-2.1	-2.23	NA	NA	NA	NA	NA	-2.09	-2.2	NA	NA	NA	NA	NA	NA	NA	651.629
ENSG00000232133	NA	NA	NA	NA	NA	NA	-2.26	-4.4	-3.4	NA	NA	NA	NA	NA	NA	NA	28.285
ENSG00000226312	NA	-2.06	NA	NA	NA	NA	NA	-2.31	NA	-2.22	NA	NA	NA	NA	NA	NA	85.3751
ENSG00000241790	NA	NA	-2.57	NA	NA	NA	NA	NA	NA	NA	NA	NA	NA	NA	NA	NA	101.22
ENSG00000082126	NA	-2.35	NA	NA	NA	NA	NA	-2.45	-2.63	NA	NA	NA	NA	NA	NA	NA	21.0211
ENSG00000155760	NA	NA	NA	NA	NA	NA	NA	2.104	2.334	NA	NA	NA	NA	NA	NA	NA	267.764
ENSG00000238317	NA	NA	NA	NA	2.629	NA	NA	NA	NA	NA	NA	NA	NA	NA	NA	NA	10.1402
ENSG00000138380	NA	NA	NA	NA	NA	NA	NA	2.306	NA	NA	NA	NA	NA	NA	NA	NA	327.943
ENSG00000204196	NA	2.039	NA	NA	NA	NA	NA	NA	NA	NA	NA	NA	NA	NA	NA	NA	911.624
ENSG00000118257	2.668	2.203	2.381	NA	NA	NA	2.35	3.279	3.159	NA	NA	NA	NA	NA	NA	NA	584.438
ENSG00000207406	NA	NA	2.354	NA	NA	NA	NA	NA	NA	NA	NA	NA	NA	NA	NA	NA	11.3397
ENSG00000163251	NA	NA	NA	NA	NA	NA	NA	2.32	2.139	NA	NA	NA	NA	NA	NA	NA	342.67
ENSG00000225111	NA	NA	NA	NA	NA	NA	NA	2.586	NA	NA	NA	NA	NA	NA	NA	NA	18.1211
ENSG00000224839	NA	NA	NA	NA	NA	NA	NA	2.165	2.346	NA	NA	NA	NA	NA	NA	NA	77.5788
ENSG00000138413	4.548	4.66	3.433	NA	NA	NA	2.598	6.069	4.702	2.336	NA	NA	NA	NA	NA	NA	7410.88
ENSG00000231908	NA	NA	2.337	NA	NA	NA	NA	NA	NA	NA	NA	NA	NA	NA	NA	NA	10.8657
ENSG00000078018	2.615	2.847	2.157	NA	NA	NA	2.159	3.403	NA	NA	NA	NA	NA	NA	NA	NA	180.522
ENSG00000229127	NA	NA	NA	NA	NA	NA	NA	NA	-2.09	NA	-2.32	-2.57	NA	NA	NA	NA	279.367
ENSG00000115365	NA	NA	NA	NA	NA	NA	NA	2.445	NA	NA	NA	NA	NA	NA	NA	NA	706.374
ENSG00000021826	4.918	5.752	4.971	NA	NA	NA	4.321	9.5	8.13	2.199	NA	NA	NA	NA	NA	NA	4370.45
ENSG00000178568	NA	NA	2.575	NA	NA	NA	NA	2.112	NA	NA	NA	NA	NA	NA	NA	NA	54.7912
ENSG00000030419	NA	NA	NA	NA	NA	NA	NA	2.103	NA	NA	NA	NA	NA	NA	NA	NA	49.5188
ENSG00000144452	2.386	NA	2.384	NA	NA	NA	NA	2.766	NA	NA	NA	NA	NA	NA	NA	NA	24.7743
ENSG00000115414	4.487	4.201	3.197	NA	NA	NA	NA	8.385	4.633	4.347	2.402	NA	NA	NA	NA	NA	813.689
ENSG00000279348	NA	NA	-2	NA	NA	NA	NA	NA	NA	NA	NA	NA	NA	NA	NA	NA	133.88
ENSG00000144583	NA	NA	NA	NA	NA	NA	NA	NA	-2.53	NA	NA	NA	NA	NA	NA	NA	12.7819
ENSG00000079308	NA	NA	NA	NA	NA	NA	NA	2.237	NA	NA	NA	NA	NA	NA	NA	NA	18.3116
ENSG00000127838	NA	NA	NA	NA	NA	NA	NA	NA	NA	NA	2.028	NA	NA	NA	NA	NA	154.849
ENSG00000115568	NA	NA	2.165	NA	2.201	NA	NA	NA	NA	NA	NA	NA	NA	NA	NA	NA	173.785
ENSG00000074582	NA	NA	NA	NA	NA	NA	-2.06	-2.56	NA	NA	NA	NA	NA	NA	NA	NA	454.316
ENSG00000163481	NA	NA	NA	NA	NA	NA	-2	NA	NA	NA	NA	NA	NA	NA	NA	NA	271.623
ENSG00000115657	4.71	5.718	4.899	NA	NA	NA	2.393	5.491	4.932	2.295	2.061	NA	NA	NA	NA	NA	334.301
ENSG00000163521	2.521	2.191	NA	NA	NA	NA	NA	NA	NA	NA	NA	NA	NA	NA	NA	NA	79.3895
ENSG00000135924	NA	NA	NA	NA	NA	NA	NA	-3.03	-2.46	NA	NA	NA	NA	NA	NA	NA	1021.33
ENSG00000144591	2.097	2.343	2.286	NA	NA	NA	NA	NA	NA	NA	NA	NA	NA	NA	NA	NA	307.017
ENSG00000072182	NA	NA	NA	NA	NA	NA	NA	-2.31	NA	NA	NA	NA	NA	NA	NA	NA	18.713
ENSG00000144589	NA	NA	NA	NA	NA	NA	-2.1	NA	NA	NA	NA	NA	NA	NA	NA	NA	184.298
ENSG00000116106	-2.33	-2.51	-2.15	NA	NA	NA	NA	NA	-2.36	NA	-2.15	NA	NA	NA	NA	NA	288.737
ENSG00000272944	NA	NA	2.328	NA	2.582	NA	NA	NA	NA	NA	NA	NA	NA	NA	NA	NA	4.94795
ENSG00000261428	-2.08	NA	NA	NA	NA	NA	NA	NA	NA	NA	NA	NA	NA	NA	NA	NA	70.0001
ENSG00000171951	NA	NA	NA	NA	NA	NA	NA	2.214	NA	NA	NA	NA	NA	NA	NA	NA	60.2563
ENSG00000081052	NA	NA	3.641	NA	3.021	NA	NA	NA	NA	NA	NA	NA	NA	NA	NA	NA	26.9894
ENSG00000169031	NA	NA	NA	NA	NA	NA	NA	2.372	NA	NA	NA	NA	NA	NA	NA	NA	24.2671
ENSG00000153832	NA	NA	NA	NA	-2.09	NA	NA	NA	NA	NA	NA	NA	NA	NA	NA	NA	271.349
ENSG00000281035	NA	2.231	NA	NA	NA	NA	NA	NA	NA	NA	NA	NA	NA	NA	NA	NA	24.6884
ENSG00000277986	NA	NA	2.507	NA	NA	NA	NA	NA	NA	NA	NA	NA	NA	NA	NA	NA	11.8219
ENSG00000115468	NA	NA	2.32	NA	NA	NA	NA	NA	NA	NA	NA	NA	NA	NA	NA	NA	76.7304
ENSG00000242366	10.17	13.54	12.75	NA	NA	NA	5.114	19.35	20.45	3.783	3.999	NA	NA	-2.45	NA	NA	2821.34
ENSG00000242515	10.15	13.55	12.75	NA	NA	NA	5.116	19.31	20.42	3.774	3.991	NA	NA	-2.44	NA	NA	2806.98
ENSG00000241119	10.23	13.67	12.87	NA	NA	NA	5.151	19.45	20.59	3.776	3.997	NA	NA	-2.44	NA	NA	2802.78
ENSG00000244122	10.17	13.51	13.16	NA	NA	NA	5.06	17.87	20.06	3.531	3.965	NA	NA	-2.39	NA	NA	2419.05
ENSG00000167165	10.46	13.73	13.44	NA	NA	NA	5.232	18.5	21.01	3.535	4.015	NA	NA	-2.42	NA	NA	2326.85
ENSG00000224814	2.48	3.649	3.445	NA	NA	NA	2.295	3.135	3.545	NA	NA	NA	NA	NA	NA	NA	54.5398
ENSG00000240224	10.37	12.68	11.76	NA	NA	NA	5.041	18.14	19.08	3.598	3.786	NA	NA	-2.47	NA	NA	1576.36
ENSG00000244474	10.52	12.74	11.75	NA	NA	NA	5.02	18.08	19.06	3.601	3.797	NA	NA	-2.49	NA	NA	1539.92
ENSG00000243135	10.61	12.73	11.47	NA	NA	NA	5.186	18.48	19.51	3.562	3.763	NA	NA	-2.46	NA	NA	1491.35
ENSG00000248114	NA	2.34	2.996	NA	NA	NA	NA	3.242	3.344	3.138	NA	NA	NA	NA	NA	NA	17.6768
ENSG00000248705	2.265	4.236	NA	NA	NA	NA	NA	3.371	3.512	2.585	NA	NA	NA	NA	NA	NA	18.0538
ENSG00000241635	11.25	12.85	11.22	NA	NA	NA	5.265	18.43	19.55	3.501	3.713	NA	NA	-2.45	NA	NA	1318.44
ENSG00000185038	NA	4.611	NA	NA	NA	NA	NA	3.99	NA	2.873	NA	NA	NA	NA	NA	NA	15.9681
ENSG00000123485	NA	2.807	2.55	NA	NA	NA	NA	3.011	3.535	2.885	NA	NA	NA	NA	NA	NA	21.7639
ENSG00000163359	NA	NA	2.546	NA	NA	NA	NA	NA	NA	NA	NA	NA	NA	NA	NA	NA	16.536
ENSG00000115648	2.313	2.369	2.458	NA	NA	NA	NA	NA	2.35	NA	NA	NA	NA	NA	NA	NA	4884.16
ENSG00000142330	NA	NA	NA	NA	NA	NA	NA	-2	NA	NA	NA	NA	NA	NA	NA	NA	144.319
ENSG00000178623	NA	NA	NA	NA	NA	NA	NA	-2.04	-2.62	NA	NA	NA	NA	NA	NA	NA	58.9579
ENSG00000225521	NA	NA	NA	NA	NA	NA	NA	NA	NA	NA	-2.43	NA	NA	NA	NA	NA	40.186
ENSG00000176720	NA	NA	NA	NA	NA	NA	-2	NA	NA	NA	NA	NA	NA	NA	NA	NA	79.0267
ENSG00000176946	NA	NA	NA	NA	NA	NA	NA	NA	NA	NA	2.209	2.341	NA	NA	NA	NA	439.164
ENSG00000168397	NA	NA	NA	NA	NA	NA	NA	-2.15	NA	NA	NA	NA	NA	NA	NA	NA	644.253
ENSG00000134121	NA	NA	NA	NA	NA	NA	NA	2.174	NA	NA	NA	NA	NA	NA	NA	NA	26.8396
ENSG00000271870	NA	NA	NA	NA	NA	NA	NA	2.566	NA	NA	NA	NA	NA	NA	NA	NA	46.1874
ENSG00000233912	2.517	2.086	NA	NA	NA	NA	NA	NA	NA	NA	NA	NA	NA	-2.31	NA	NA	61.4506
ENSG00000224884	NA	NA	-2.32	NA	NA	NA	NA	NA	NA	NA	NA	NA	NA	NA	NA	NA	6.11479
ENSG00000125046	-2.42	-2.49	-2.6	NA	NA	NA	NA	-2.21	-2.26	NA	NA	NA	NA	NA	NA	NA	90.9826
ENSG00000156983	NA	NA	NA	NA	NA	NA	NA	-2.08	NA	NA	NA	NA	NA	NA	NA	NA	356.52
ENSG00000171148	2.445	2.305	2.122	NA	NA	NA	NA	NA	2.303	NA	2.177	NA	NA	NA	NA	NA	287.76
ENSG00000163701	NA	NA	-2.94	NA	NA	NA	NA	-2.41	-2.54	NA	NA	NA	NA	NA	NA	NA	12.8166
ENSG00000163702	2.048	2.067	NA	NA	NA	NA	NA	NA	NA	NA	NA	NA	NA	NA	NA	NA	82.6737
ENSG00000186162	NA	NA	NA	NA	NA	NA	-2.27	-2.43	-2.1	NA	NA	NA	NA	NA	NA	NA	114.232
ENSG00000144554	NA	NA	2.405	NA	NA	NA	NA	NA	NA	NA	NA	NA	NA	NA	NA	NA	110.893
ENSG00000157020	NA	NA	NA	NA	NA	NA	-2.16	-3.12	NA	NA	NA	NA	NA	NA	NA	NA	5698.57
ENSG00000196639	-2.08	-2.85	-3.66	NA	NA	NA	NA	-2.52	-2.81	NA	NA	NA	NA	NA	NA	NA	274.65
ENSG00000157152	NA	NA	2.753	NA	NA	NA	NA	NA	NA	NA	NA	NA	NA	NA	NA	NA	19.8678
ENSG00000157150	4.434	3.809	2.319	NA	NA	NA	2.468	5.617	4.874	NA	NA	NA	NA	NA	NA	NA	45.0498
ENSG00000144712	2.527	NA	NA	NA	NA	NA	NA	2.18	NA	NA	NA	NA	NA	NA	NA	NA	214.403
ENSG00000163517	NA	NA	NA	NA	NA	NA	-2.12	-2.16	-2.25	NA	NA	NA	NA	NA	NA	NA	86.5303
ENSG00000163528	NA	NA	-2.69	NA	NA	NA	NA	NA	-2.18	NA	NA	NA	NA	NA	NA	NA	668.248
ENSG00000154767	NA	NA	NA	NA	NA	NA	NA	NA	-2.53	NA	-2.06	NA	NA	NA	NA	NA	1662.95
ENSG00000255021	NA	NA	NA	NA	NA	2.035	NA	NA	NA	NA	NA	NA	NA	NA	NA	NA	2.77323
ENSG00000131389	4.394	6.191	7.516	NA	NA	NA	2.724	5.977	7.096	2.194	2.605	NA	NA	NA	NA	NA	982.802
ENSG00000131379	-2.14	-2.4	-2.5	NA	NA	NA	NA	NA	-3.18	NA	-2.67	NA	NA	NA	NA	NA	253.228
ENSG00000131381	NA	NA	-2.01	NA	NA	NA	NA	NA	NA	NA	NA	NA	NA	NA	NA	NA	640.623
ENSG00000224660	NA	-2.01	NA	NA	NA	NA	NA	NA	-2.69	NA	-2.15	NA	NA	NA	NA	NA	215.368
ENSG00000131370	NA	NA	NA	NA	NA	NA	NA	NA	NA	2.268	NA	NA	NA	NA	NA	NA	106.245
ENSG00000206561	NA	NA	NA	NA	NA	NA	NA	NA	-2.14	NA	NA	NA	NA	NA	NA	NA	46.5868
ENSG00000154813	NA	NA	-2.15	NA	NA	NA	NA	NA	NA	NA	NA	NA	NA	NA	NA	NA	4304.41
ENSG00000154822	NA	NA	NA	NA	NA	NA	NA	NA	-2.47	NA	NA	NA	NA	NA	NA	-2.57	253.108
ENSG00000114166	NA	2.265	NA	NA	NA	NA	NA	3.121	2.362	NA	NA	NA	NA	NA	NA	NA	358.633
ENSG00000282987	NA	NA	2.878	NA	NA	2.866	NA	NA	NA	NA	NA	NA	NA	NA	NA	NA	11.4831
ENSG00000174738	NA	NA	-2.05	NA	NA	NA	NA	NA	NA	NA	NA	NA	NA	NA	NA	NA	1797.51
ENSG00000151090	NA	NA	NA	NA	NA	NA	NA	NA	NA	NA	-2.04	NA	NA	NA	NA	NA	1170.48
ENSG00000228791	NA	NA	2.545	NA	NA	NA	NA	NA	NA	NA	NA	NA	NA	NA	NA	NA	34.5132
ENSG00000237838	NA	NA	3.929	NA	2.924	3.775	NA	2.159	NA	NA	NA	NA	NA	NA	NA	-3.38	34.4554
ENSG00000077092	3.024	3.549	3.662	NA	NA	NA	NA	4.154	3.646	2.346	2.059	NA	NA	-2.16	NA	NA	579.182
ENSG00000275227	NA	NA	NA	NA	2.054	NA	NA	NA	NA	NA	NA	NA	NA	NA	NA	NA	2.95777
ENSG00000151093	NA	NA	-2.26	NA	NA	NA	NA	-2.37	-2.6	NA	NA	NA	NA	NA	NA	NA	882.38
ENSG00000197385	NA	NA	NA	NA	NA	NA	NA	2.429	NA	NA	NA	NA	NA	NA	NA	NA	19.7955
ENSG00000170293	NA	2.448	2.702	NA	NA	NA	NA	2.226	2.659	NA	NA	NA	NA	NA	NA	NA	183.437
ENSG00000170275	NA	2.077	NA	NA	NA	NA	NA	2.628	2.487	NA	NA	NA	NA	NA	NA	NA	1193.3
ENSG00000271324	NA	NA	NA	NA	2.564	NA	NA	NA	NA	NA	NA	NA	NA	NA	NA	NA	9.8825
ENSG00000224080	-2.28	NA	-2.23	NA	NA	NA	NA	NA	NA	NA	NA	NA	NA	NA	NA	NA	31.5661
ENSG00000198590	NA	-2.32	-2.09	NA	NA	NA	NA	-2.16	-3.07	NA	-2.1	NA	NA	NA	NA	NA	290.329
ENSG00000144677	NA	2.193	2.389	NA	NA	NA	2.035	4.406	2.712	2.165	NA	NA	NA	NA	NA	NA	67.9201
ENSG00000060971	NA	NA	NA	NA	NA	NA	NA	NA	NA	NA	2.094	NA	NA	NA	NA	NA	148.206
ENSG00000157036	NA	-2.02	NA	NA	NA	NA	NA	NA	-2.02	NA	NA	NA	NA	NA	NA	NA	484.853
ENSG00000011198	-2.19	-2.3	-3.3	NA	NA	NA	NA	-2.31	-2.8	NA	-2.04	NA	NA	NA	NA	NA	1044.48
ENSG00000163814	NA	NA	NA	NA	NA	NA	2.209	2.254	2.017	NA	NA	NA	NA	NA	NA	NA	413.6
ENSG00000249992	NA	NA	NA	NA	NA	NA	NA	NA	2.098	NA	NA	NA	NA	NA	NA	NA	203.195
ENSG00000144791	NA	NA	NA	NA	NA	NA	NA	2.368	2.026	NA	NA	NA	NA	NA	NA	NA	970.203
ENSG00000178038	NA	2.253	NA	NA	NA	NA	NA	2.132	NA	NA	NA	NA	NA	NA	NA	NA	42.246
ENSG00000160799	NA	NA	NA	NA	NA	NA	NA	-2.11	NA	NA	NA	NA	NA	NA	NA	NA	342.612
ENSG00000160796	NA	NA	NA	NA	NA	NA	-2.24	NA	NA	NA	NA	NA	NA	NA	NA	NA	98.6713
ENSG00000280173	NA	-2.4	-2.52	NA	NA	NA	NA	NA	NA	NA	NA	NA	NA	NA	NA	NA	47.0676
ENSG00000114270	NA	2.344	3.331	NA	NA	NA	NA	NA	NA	NA	NA	NA	NA	NA	NA	NA	916.811
ENSG00000211535	NA	NA	2.317	NA	NA	NA	NA	NA	NA	NA	NA	NA	NA	NA	NA	NA	7.78038
ENSG00000221883	NA	NA	NA	NA	NA	NA	NA	-2.33	NA	NA	NA	NA	NA	NA	NA	NA	36.0873
ENSG00000178149	2.176	2.061	2.094	NA	NA	NA	NA	NA	NA	NA	NA	NA	NA	NA	NA	NA	145.017
ENSG00000178057	3.395	2.929	2.799	NA	NA	NA	NA	NA	2.277	NA	NA	NA	NA	NA	NA	NA	124.139
ENSG00000172037	NA	NA	2.012	NA	NA	NA	NA	NA	NA	NA	NA	NA	NA	NA	NA	NA	350.933
ENSG00000270441	NA	NA	-2.37	NA	NA	NA	NA	NA	NA	NA	NA	NA	NA	NA	NA	NA	54.5275
ENSG00000185909	NA	NA	NA	NA	NA	NA	-2.09	-2	NA	NA	NA	NA	NA	NA	NA	NA	90.1492
ENSG00000164062	4.049	3.696	3.327	NA	NA	NA	NA	2.518	2.706	NA	NA	NA	NA	NA	NA	NA	302.12
ENSG00000176095	NA	-2.18	-2.39	NA	NA	NA	NA	-2.61	-2.19	NA	NA	NA	NA	NA	NA	NA	470.447
ENSG00000164078	2.358	2.005	NA	NA	NA	NA	NA	NA	NA	NA	NA	NA	NA	NA	NA	NA	77.6516
ENSG00000012171	2.217	NA	NA	NA	NA	NA	NA	NA	NA	NA	NA	NA	NA	NA	NA	NA	41.3685
ENSG00000214706	2.182	NA	NA	NA	NA	NA	NA	NA	NA	NA	NA	NA	NA	NA	NA	NA	409.045
ENSG00000068028	NA	-2.04	NA	NA	NA	NA	NA	-3.19	-2.2	NA	NA	NA	NA	NA	NA	NA	712.819
ENSG00000004838	NA	NA	NA	NA	NA	NA	NA	-2.31	NA	NA	NA	NA	NA	NA	NA	NA	7.18926
ENSG00000088538	NA	NA	NA	NA	NA	NA	NA	NA	-2.27	NA	NA	NA	NA	NA	NA	NA	508.368
ENSG00000114767	NA	NA	NA	NA	NA	NA	-2.23	-2.48	NA	NA	NA	NA	NA	NA	NA	NA	474.385
ENSG00000090097	2.031	NA	NA	NA	NA	NA	NA	NA	NA	NA	NA	NA	NA	NA	NA	NA	556.431
ENSG00000272762	2.032	NA	NA	NA	NA	NA	NA	NA	NA	NA	NA	NA	NA	NA	NA	NA	510.18
ENSG00000114779	2.056	NA	NA	NA	NA	NA	NA	NA	NA	NA	NA	NA	NA	NA	NA	NA	514.959
ENSG00000164086	-2.21	NA	NA	NA	NA	NA	NA	-2.45	NA	NA	NA	NA	NA	NA	NA	NA	76.1944
ENSG00000010322	NA	NA	NA	NA	NA	NA	NA	-2.36	NA	NA	NA	NA	NA	NA	NA	NA	240.66
ENSG00000168268	NA	NA	NA	NA	NA	NA	-2.33	-2.37	NA	NA	2.052	NA	NA	NA	NA	NA	319.782
ENSG00000163931	2.571	2.37	2.418	NA	NA	NA	NA	NA	2.617	NA	2.535	NA	NA	NA	NA	NA	5795.89
ENSG00000157388	5.556	5.328	5.789	NA	NA	NA	3.984	8.441	4.92	2.119	NA	NA	NA	NA	NA	NA	1139.73
ENSG00000157445	NA	NA	3.121	NA	NA	NA	NA	NA	NA	NA	NA	NA	NA	NA	NA	NA	47.6855
ENSG00000114251	3.002	2.317	2.155	NA	NA	NA	2.291	3.081	2.009	NA	NA	NA	NA	NA	NA	NA	204.807
ENSG00000174844	NA	NA	-2.44	NA	NA	NA	NA	NA	NA	NA	NA	NA	NA	NA	NA	NA	86.6274
ENSG00000163684	NA	-2.1	-2.21	NA	NA	NA	NA	NA	-2.07	NA	NA	NA	NA	NA	NA	NA	1079.22
ENSG00000168297	NA	NA	NA	NA	NA	NA	NA	NA	-2.38	NA	NA	NA	NA	NA	NA	NA	158.916
ENSG00000168291	2.49	2.357	NA	NA	NA	NA	NA	2.215	2.054	NA	NA	NA	NA	NA	NA	NA	801.564
ENSG00000168306	NA	2.536	NA	NA	NA	NA	NA	NA	NA	NA	NA	NA	NA	NA	NA	NA	14.1718
ENSG00000163638	NA	NA	2.131	NA	NA	NA	NA	NA	NA	3.198	3.249	NA	NA	NA	NA	NA	76.998
ENSG00000163376	-3.63	-4.23	-3.34	NA	NA	NA	-2.1	-4.46	-3.91	-2.12	NA	NA	NA	NA	NA	NA	125.517
ENSG00000114541	NA	NA	NA	NA	NA	NA	NA	2.052	NA	NA	NA	NA	NA	NA	NA	NA	135.674
ENSG00000187098	-4.74	-7.15	-7.63	NA	NA	NA	NA	-6.27	-6.78	-3.56	-3.85	NA	NA	NA	NA	NA	1191.86
ENSG00000114861	NA	NA	NA	NA	NA	NA	NA	NA	NA	NA	-2.08	NA	NA	NA	NA	NA	2703.56
ENSG00000277539	NA	NA	NA	NA	NA	NA	NA	NA	NA	NA	-2.32	NA	NA	NA	NA	NA	51.5209
ENSG00000172986	NA	NA	NA	NA	NA	NA	NA	NA	2.25	NA	NA	NA	NA	NA	NA	NA	206.814
ENSG00000242960	2.79	3.257	2.733	NA	NA	NA	NA	3.349	3.589	NA	2.215	NA	NA	NA	NA	NA	87.7809
ENSG00000113805	NA	NA	4.034	NA	2.69	3.072	NA	NA	NA	NA	NA	NA	NA	NA	NA	-3.37	15.6252
ENSG00000213300	NA	NA	NA	NA	NA	NA	NA	2.308	2.446	NA	NA	NA	NA	NA	NA	NA	58.9382
ENSG00000242641	NA	NA	3.634	NA	NA	NA	NA	NA	NA	NA	NA	NA	NA	NA	NA	-2.79	13.4074
ENSG00000184500	NA	NA	NA	NA	NA	NA	NA	3.093	2.432	NA	NA	NA	NA	NA	NA	NA	440.06
ENSG00000169379	NA	NA	-2.15	NA	NA	NA	NA	NA	NA	NA	NA	NA	NA	NA	NA	NA	1195.08
ENSG00000178694	NA	2.583	2.611	NA	NA	NA	NA	2.904	3.295	NA	NA	NA	NA	NA	NA	NA	772.534
ENSG00000178660	NA	NA	NA	NA	NA	NA	NA	NA	2.034	NA	NA	NA	NA	NA	NA	NA	129.253
ENSG00000080224	NA	NA	3.343	NA	NA	NA	NA	2.725	NA	2.223	NA	NA	NA	NA	NA	NA	104.903
ENSG00000239462	NA	NA	-2.42	NA	NA	NA	NA	-2.41	-2.07	-2.45	-2.1	NA	NA	NA	NA	NA	1564.22
ENSG00000240476	NA	NA	-2.28	NA	NA	NA	NA	-2.63	NA	-2.48	NA	NA	NA	NA	NA	NA	484.22
ENSG00000261533	-2.27	NA	NA	NA	NA	NA	NA	NA	NA	-2.06	NA	NA	NA	2.185	NA	NA	71.9042
ENSG00000036054	NA	NA	-2.22	NA	NA	NA	NA	NA	NA	NA	NA	NA	NA	NA	NA	NA	2746.04
ENSG00000114021	NA	2.184	NA	NA	NA	NA	NA	NA	2.107	NA	NA	NA	NA	NA	NA	NA	1164.96
ENSG00000182504	NA	-2.21	-2.46	NA	NA	NA	NA	NA	-2.55	NA	-2.13	NA	NA	NA	NA	NA	927.761
ENSG00000144815	2.034	2.337	NA	NA	NA	NA	NA	2.563	2.338	NA	NA	NA	NA	NA	NA	NA	385.843
ENSG00000114446	NA	NA	NA	NA	NA	NA	NA	-2.02	NA	NA	NA	NA	NA	NA	NA	NA	973.102
ENSG00000198919	2.035	NA	NA	NA	NA	NA	NA	2.471	NA	NA	NA	NA	NA	NA	NA	NA	539.592
ENSG00000228980	NA	NA	2.427	NA	NA	NA	NA	NA	NA	NA	NA	NA	NA	NA	NA	-2.26	5.05793
ENSG00000242029	NA	NA	2.266	NA	NA	NA	NA	NA	NA	NA	NA	NA	NA	NA	NA	NA	10.5972
ENSG00000153283	NA	NA	2.281	NA	NA	3.411	NA	NA	NA	NA	NA	NA	NA	NA	NA	-3.07	20.9685
ENSG00000240891	NA	-2.11	-2.69	NA	NA	NA	NA	NA	-3.18	NA	-2.45	NA	NA	NA	NA	NA	338.564
ENSG00000144824	NA	NA	-2.43	NA	-2.13	NA	NA	NA	NA	NA	-2.25	NA	NA	NA	NA	NA	1071.3
ENSG00000144827	NA	NA	-2.34	NA	NA	NA	NA	NA	NA	NA	NA	NA	NA	NA	NA	NA	1507.96
ENSG00000176040	NA	NA	-2.55	NA	NA	NA	NA	NA	NA	NA	NA	NA	NA	NA	NA	NA	18.3797
ENSG00000138459	NA	2.126	NA	NA	NA	NA	NA	2.723	2.124	NA	NA	NA	NA	NA	NA	NA	951.742
ENSG00000242308	NA	2.497	3.132	NA	NA	NA	NA	2.296	2.341	NA	NA	NA	NA	NA	NA	NA	19.2655
ENSG00000178075	NA	NA	-2.14	NA	NA	NA	NA	NA	NA	NA	-2.08	NA	NA	NA	NA	NA	94.0067
ENSG00000242290	NA	NA	2.393	NA	NA	NA	NA	NA	NA	NA	NA	NA	NA	NA	NA	NA	8.79781
ENSG00000239268	3.174	2.376	3.571	NA	NA	NA	2.922	3.343	2.062	NA	NA	NA	NA	NA	NA	NA	442.651
ENSG00000241213	NA	NA	2.699	NA	NA	NA	2.525	2.517	NA	NA	NA	NA	NA	NA	NA	NA	35.49
ENSG00000243276	NA	NA	2.666	NA	NA	NA	NA	NA	NA	NA	NA	NA	NA	NA	NA	NA	41.0466
ENSG00000144847	NA	NA	NA	NA	NA	NA	NA	2.188	NA	NA	NA	NA	NA	NA	NA	NA	96.8585
ENSG00000251012	NA	NA	NA	NA	NA	NA	NA	3.571	2.459	NA	NA	NA	NA	NA	NA	NA	28.0469
ENSG00000114638	4.222	4.617	3.538	NA	NA	NA	2.87	8.811	5.984	3.069	NA	NA	NA	NA	NA	NA	221.91
ENSG00000121578	NA	NA	NA	NA	NA	NA	NA	2.499	2.244	NA	NA	NA	NA	NA	NA	NA	1291.16
ENSG00000175697	NA	NA	2.657	NA	NA	NA	NA	NA	NA	NA	NA	NA	NA	NA	NA	NA	33.1858
ENSG00000113924	2.768	2.79	2.436	NA	NA	NA	NA	3.603	3.024	2.268	NA	NA	NA	NA	NA	NA	1868.37
ENSG00000145087	NA	NA	3.209	NA	NA	NA	NA	NA	NA	NA	NA	NA	NA	NA	NA	-2.98	34.8465
ENSG00000138496	NA	NA	NA	NA	NA	NA	NA	2.927	2.158	NA	NA	NA	NA	NA	NA	NA	161.09
ENSG00000163840	NA	NA	NA	NA	NA	NA	NA	2.684	NA	NA	NA	NA	NA	NA	NA	NA	297.385
ENSG00000169087	NA	NA	NA	NA	NA	NA	NA	NA	-2.09	NA	NA	NA	NA	NA	NA	NA	491.109
ENSG00000065534	2.088	NA	NA	NA	NA	NA	NA	2.925	NA	NA	NA	NA	NA	NA	NA	NA	241.861
ENSG00000250934	NA	NA	-2.15	NA	NA	NA	NA	-2.19	NA	NA	NA	NA	NA	NA	NA	NA	8.17095
ENSG00000073111	NA	NA	NA	NA	NA	NA	-2.03	-2.64	NA	NA	NA	NA	NA	NA	NA	NA	317.038
ENSG00000179348	NA	NA	NA	NA	NA	NA	NA	-2.32	NA	NA	NA	NA	NA	NA	NA	NA	10.2704
ENSG00000280589	NA	NA	NA	NA	NA	NA	NA	NA	2.33	NA	NA	NA	NA	NA	NA	NA	61.2382
ENSG00000207088	NA	NA	NA	NA	NA	NA	NA	NA	2.3	NA	NA	NA	NA	NA	NA	NA	62.0487
ENSG00000004399	NA	NA	NA	NA	NA	NA	NA	NA	NA	NA	2.176	NA	NA	NA	NA	NA	60.4786
ENSG00000242337	NA	NA	NA	NA	NA	NA	-2.06	NA	-2.97	NA	NA	NA	NA	NA	NA	NA	42.4702
ENSG00000144867	NA	NA	NA	NA	NA	NA	NA	-2.06	NA	NA	NA	NA	NA	NA	NA	NA	3326.01
ENSG00000214289	NA	NA	NA	NA	NA	NA	NA	NA	NA	NA	-2.01	NA	NA	NA	NA	NA	237.697
ENSG00000114019	NA	NA	-2.06	NA	NA	NA	NA	NA	NA	NA	NA	NA	NA	NA	NA	NA	534.503
ENSG00000073711	-2.24	NA	NA	NA	2.341	NA	NA	NA	NA	NA	NA	NA	NA	NA	NA	NA	131.52
ENSG00000175110	NA	NA	-2.39	NA	NA	NA	NA	-2.25	NA	NA	NA	NA	NA	NA	NA	NA	2139.97
ENSG00000248932	NA	NA	NA	NA	NA	NA	NA	NA	-2.27	NA	NA	NA	NA	NA	NA	NA	728.016
ENSG00000177311	NA	NA	NA	NA	NA	NA	NA	2.154	NA	NA	NA	NA	NA	NA	NA	NA	2139.97
ENSG00000120756	NA	NA	NA	NA	NA	NA	2.145	2.723	NA	NA	NA	NA	NA	NA	NA	NA	5226.47
ENSG00000188582	NA	NA	NA	NA	NA	NA	NA	2.121	NA	NA	NA	NA	NA	NA	NA	NA	84.6921
ENSG00000181744	NA	NA	NA	NA	NA	NA	NA	NA	2.16	NA	NA	NA	NA	NA	NA	NA	661.279
ENSG00000261051	-2.22	NA	NA	NA	NA	NA	NA	NA	NA	NA	NA	NA	NA	NA	NA	NA	73.6084
ENSG00000114698	4.461	4.243	2.975	NA	NA	NA	3.015	6.319	3.58	2.096	NA	NA	NA	NA	NA	NA	290.086
ENSG00000243620	NA	NA	2.389	NA	NA	NA	NA	2.235	NA	NA	NA	NA	NA	NA	NA	NA	26.2891
ENSG00000144891	4.96	4.022	2.783	NA	NA	NA	NA	5.375	2.819	2.737	NA	NA	NA	NA	NA	NA	75.4158
ENSG00000071794	NA	NA	NA	NA	NA	NA	NA	2.552	2.008	NA	NA	NA	NA	NA	NA	NA	2029.55
ENSG00000163755	NA	NA	NA	NA	NA	NA	NA	2.465	2.137	NA	NA	NA	NA	NA	NA	NA	1395.2
ENSG00000047457	17.25	15.99	11.27	NA	NA	NA	6.361	33.4	19.47	5.251	3.06	NA	NA	-3.41	NA	NA	1362.85
ENSG00000163762	3.783	3.829	2.254	NA	NA	NA	3.7	4.949	4.729	NA	NA	NA	NA	NA	NA	NA	555.759
ENSG00000169903	5.559	6.347	5.481	NA	NA	NA	3.905	9.477	7.597	2.427	NA	NA	NA	NA	NA	NA	856.075
ENSG00000241985	NA	NA	3.535	NA	4.305	NA	NA	NA	NA	NA	NA	NA	NA	NA	NA	NA	13.1056
ENSG00000240137	NA	NA	NA	NA	NA	NA	NA	2.233	NA	NA	NA	NA	NA	NA	NA	NA	35.1401
ENSG00000144893	-2.92	-2.94	NA	NA	NA	NA	NA	-2.37	-2.57	NA	NA	NA	NA	NA	NA	NA	230.879
ENSG00000242908	2.562	NA	NA	NA	NA	NA	NA	NA	NA	NA	NA	NA	NA	NA	NA	NA	53.8525
ENSG00000250271	-2.52	-2.3	-2.61	NA	NA	NA	NA	-2.75	-2.72	-2.23	-2.21	NA	NA	NA	NA	NA	420.306
ENSG00000114771	-2.35	-2.07	NA	NA	NA	NA	NA	-2.47	-2.67	-2.23	-2.42	NA	NA	NA	NA	NA	437.326
ENSG00000152601	NA	NA	NA	NA	NA	NA	NA	NA	2.041	NA	NA	NA	NA	NA	NA	NA	4519.39
ENSG00000181467	2.032	2.147	NA	NA	NA	NA	NA	2.4	NA	NA	NA	NA	NA	NA	NA	NA	707.779
ENSG00000243069	NA	2.27	NA	NA	NA	NA	NA	2.365	NA	2.548	NA	NA	NA	NA	NA	NA	38.7472
ENSG00000114790	NA	NA	2.083	NA	NA	NA	NA	NA	NA	NA	NA	NA	NA	NA	NA	NA	82.7604
ENSG00000114805	NA	NA	NA	NA	NA	NA	NA	2.134	NA	NA	NA	NA	NA	NA	NA	NA	607.934
ENSG00000243926	NA	2.895	NA	NA	NA	NA	NA	2.314	2.477	NA	NA	NA	NA	NA	NA	NA	38.5184
ENSG00000163659	2.46	5.691	4.41	2.313	NA	NA	NA	7.715	4.467	4.702	2.722	NA	NA	NA	NA	NA	4726.1
ENSG00000240875	2.002	NA	NA	NA	NA	NA	NA	2.11	NA	NA	NA	NA	NA	NA	NA	NA	708.88
ENSG00000197980	NA	NA	NA	NA	NA	NA	2.204	2.321	NA	NA	NA	NA	NA	NA	NA	NA	447.222
ENSG00000243629	-3.61	-2.93	-2.43	NA	NA	NA	-3.28	-2.97	-3.25	NA	NA	NA	NA	NA	NA	NA	58.3751
ENSG00000168779	-2.08	NA	NA	NA	NA	NA	NA	NA	-2.64	NA	-2.32	NA	NA	NA	NA	-3.25	75.1698
ENSG00000178053	NA	NA	-2.04	NA	NA	NA	NA	NA	NA	NA	NA	NA	NA	NA	NA	NA	1085.31
ENSG00000118849	2.489	2.488	3.71	NA	NA	NA	2.176	3.522	3.417	NA	NA	NA	NA	NA	NA	NA	46.4479
ENSG00000180044	2.212	2.078	NA	NA	NA	NA	2.679	2.53	NA	NA	NA	NA	NA	NA	NA	NA	86.8402
ENSG00000229320	NA	NA	-2.3	NA	NA	NA	NA	NA	NA	NA	NA	NA	NA	NA	NA	NA	304.826
ENSG00000179674	NA	-2.16	-2.03	-2.04	NA	NA	NA	NA	NA	NA	-2.19	NA	NA	NA	NA	NA	142.817
ENSG00000196542	4.162	3.291	3.764	NA	NA	NA	2.373	4.023	3.19	NA	NA	NA	NA	NA	NA	NA	60.2904
ENSG00000240567	2.356	NA	NA	-3.29	NA	NA	NA	NA	NA	NA	NA	NA	NA	NA	NA	NA	49.264
ENSG00000244128	NA	NA	NA	NA	NA	NA	NA	NA	-2.17	NA	NA	NA	NA	NA	NA	NA	142.142
ENSG00000114200	3.711	3.227	NA	NA	NA	NA	3.184	5.225	4.202	NA	NA	NA	NA	NA	NA	NA	133.461
ENSG00000206120	NA	NA	2.323	NA	NA	NA	NA	NA	NA	NA	NA	NA	NA	NA	NA	-2.97	24.4405
ENSG00000281137	2.277	NA	NA	NA	NA	NA	NA	NA	NA	NA	NA	NA	NA	NA	NA	NA	16.4913
ENSG00000244381	NA	NA	NA	NA	NA	NA	-2.23	NA	NA	NA	NA	NA	NA	NA	NA	NA	29.6998
ENSG00000240373	NA	NA	2.49	-3.45	NA	4.437	NA	2.658	NA	NA	NA	NA	NA	NA	NA	NA	26.4209
ENSG00000136603	NA	NA	NA	NA	NA	NA	NA	2.1	NA	NA	NA	NA	NA	NA	NA	NA	3173.86
ENSG00000163584	2.491	2.929	2.618	NA	NA	NA	2.03	2.743	2.933	NA	NA	NA	NA	NA	NA	NA	3275.95
ENSG00000154310	2.027	NA	NA	NA	NA	NA	2.278	2.464	NA	NA	NA	NA	NA	NA	NA	NA	867.75
ENSG00000279673	2.334	2.35	NA	NA	NA	NA	NA	2.173	NA	NA	NA	NA	NA	NA	NA	NA	22.263
ENSG00000075651	NA	NA	NA	NA	NA	NA	2.006	2.038	NA	NA	NA	NA	NA	NA	NA	NA	1045.9
ENSG00000121858	3.85	2.926	2.417	NA	NA	NA	NA	6.8	2.994	3.389	NA	NA	NA	NA	NA	NA	49.8552
ENSG00000237473	NA	NA	2.119	NA	NA	NA	NA	NA	NA	NA	NA	NA	NA	NA	NA	NA	8.72549
ENSG00000177694	NA	NA	2.027	NA	NA	NA	NA	NA	NA	NA	NA	-2.44	NA	NA	NA	-2.9	288.525
ENSG00000237978	-5.11	-5.1	-3.32	NA	NA	NA	-2.63	-3.79	-6.17	NA	-2.35	NA	NA	NA	NA	NA	101.186
ENSG00000114757	NA	NA	2.218	NA	NA	NA	NA	NA	NA	NA	NA	NA	NA	NA	NA	NA	10.7247
ENSG00000078081	NA	NA	NA	NA	NA	NA	NA	2.494	NA	NA	NA	NA	NA	NA	NA	NA	13.2649
ENSG00000114796	NA	NA	NA	NA	-2.19	NA	NA	NA	NA	NA	NA	NA	NA	NA	NA	NA	1002.5
ENSG00000223529	NA	NA	NA	NA	NA	NA	NA	NA	NA	NA	2.422	NA	NA	NA	NA	NA	120.79
ENSG00000214160	NA	NA	NA	NA	NA	NA	NA	-2.35	NA	NA	NA	NA	NA	NA	NA	NA	545.102
ENSG00000145194	-2.1	NA	NA	NA	NA	NA	-2.57	-4.28	-2	NA	NA	NA	NA	NA	NA	NA	361.4
ENSG00000175166	NA	NA	-2.49	NA	NA	NA	NA	-2.67	NA	NA	NA	NA	NA	NA	NA	NA	2922.74
ENSG00000113790	NA	NA	NA	NA	NA	NA	NA	2.235	NA	NA	NA	NA	NA	NA	NA	NA	156.163
ENSG00000163898	3.551	2.906	2.072	NA	NA	NA	2.418	3.613	2.324	NA	NA	NA	NA	NA	NA	NA	999.175
ENSG00000171658	7.572	14.57	18.79	NA	2.481	NA	6.782	15.7	14.35	2.315	2.116	NA	NA	NA	NA	NA	746.456
ENSG00000213139	NA	NA	NA	NA	NA	NA	NA	NA	-2.12	NA	NA	NA	NA	NA	NA	NA	212.44
ENSG00000238942	NA	NA	2.38	NA	NA	NA	NA	NA	NA	NA	NA	NA	NA	NA	NA	NA	56.5593
ENSG00000281017	NA	2.653	2.439	NA	NA	NA	NA	NA	NA	NA	NA	NA	NA	NA	NA	NA	23.8969
ENSG00000221420	NA	3.769	3.923	NA	2.671	NA	2.175	NA	NA	NA	NA	NA	NA	NA	NA	NA	47.5861
ENSG00000263776	NA	NA	2.279	NA	NA	NA	NA	NA	NA	NA	NA	NA	NA	NA	NA	NA	77.4424
ENSG00000073849	NA	NA	NA	NA	NA	NA	NA	2.48	NA	NA	NA	NA	NA	NA	NA	NA	79.5959
ENSG00000228952	NA	NA	NA	NA	NA	NA	NA	3.092	2.685	NA	NA	NA	NA	NA	NA	NA	14.0218
ENSG00000113916	NA	-2.26	-2.13	NA	NA	NA	NA	-2.3	NA	-2.02	NA	NA	NA	NA	NA	NA	290.053
ENSG00000073282	2.38	2.089	3.823	NA	NA	NA	NA	2.18	NA	NA	NA	NA	NA	NA	NA	NA	74.6568
ENSG00000163347	NA	NA	NA	NA	NA	NA	NA	NA	NA	NA	-2.11	NA	NA	NA	NA	NA	3413.47
ENSG00000188729	NA	NA	NA	NA	NA	NA	NA	NA	NA	NA	NA	NA	NA	NA	NA	-2.2	4.36595
ENSG00000188958	-2.15	NA	NA	NA	NA	NA	NA	-2.74	-2.83	NA	NA	NA	NA	NA	NA	NA	52.8402
ENSG00000114279	NA	NA	NA	NA	NA	2.883	NA	NA	NA	NA	NA	NA	NA	NA	NA	-3	108.898
ENSG00000180611	-2.52	-2.58	-2.67	NA	NA	NA	NA	-2.32	-3.32	NA	-2.73	NA	NA	NA	NA	NA	626.416
ENSG00000127249	NA	NA	NA	NA	NA	NA	NA	NA	NA	2.469	NA	NA	NA	NA	NA	NA	33.3243
ENSG00000214146	NA	NA	NA	NA	NA	NA	NA	2.331	NA	NA	NA	NA	NA	NA	NA	NA	106.134
ENSG00000072274	NA	NA	NA	NA	NA	NA	NA	NA	2.704	NA	2.196	NA	NA	NA	NA	NA	5586.76
ENSG00000163959	NA	NA	2.163	NA	NA	NA	NA	NA	NA	NA	NA	NA	NA	NA	NA	NA	7.80617
ENSG00000145107	NA	NA	2.104	NA	NA	NA	NA	NA	NA	NA	NA	NA	NA	NA	NA	NA	295.384
ENSG00000174007	NA	NA	-2.59	NA	-2.42	NA	NA	NA	NA	NA	NA	NA	NA	NA	NA	NA	176.962
ENSG00000163975	NA	NA	2.373	NA	NA	NA	NA	NA	NA	NA	NA	NA	NA	NA	NA	NA	455.399
ENSG00000114473	2.043	NA	NA	NA	NA	NA	NA	NA	NA	NA	NA	NA	NA	NA	NA	NA	394.863
ENSG00000215375	2.368	2.029	2.235	NA	NA	NA	NA	NA	NA	NA	NA	NA	NA	NA	NA	NA	153.823
ENSG00000127415	NA	NA	2.619	NA	NA	NA	NA	NA	NA	NA	NA	NA	NA	NA	NA	NA	62.7379
ENSG00000249784	NA	NA	NA	NA	NA	NA	NA	2.254	NA	NA	NA	NA	NA	NA	NA	NA	22.1288
ENSG00000109736	2.071	NA	2.152	NA	NA	NA	NA	NA	NA	NA	NA	NA	NA	NA	NA	NA	206
ENSG00000188981	NA	NA	NA	NA	NA	NA	NA	-2.27	NA	NA	NA	NA	NA	NA	NA	NA	32.7299
ENSG00000159788	NA	NA	2.284	NA	NA	NA	NA	NA	NA	NA	NA	NA	NA	NA	NA	NA	136.935
ENSG00000184160	NA	NA	NA	NA	NA	NA	NA	-2.5	NA	NA	NA	NA	NA	NA	NA	NA	166.953
ENSG00000152953	NA	2.056	2.757	NA	NA	NA	NA	2.047	NA	NA	NA	NA	NA	NA	NA	NA	600.038
ENSG00000074211	NA	2.53	3.385	NA	2.024	NA	NA	2.277	2.845	2.245	2.805	NA	NA	NA	NA	NA	359.412
ENSG00000251580	NA	2.06	NA	NA	NA	NA	NA	NA	NA	NA	NA	NA	NA	NA	NA	NA	72.0192
ENSG00000170846	NA	NA	NA	NA	NA	NA	NA	NA	-2.18	NA	NA	NA	NA	NA	NA	NA	417.328
ENSG00000163993	4.455	4.329	2.724	NA	NA	NA	NA	5.747	6.629	3.932	4.536	NA	NA	-2.84	NA	NA	42.4772
ENSG00000178988	NA	NA	-2.1	NA	NA	NA	NA	NA	NA	NA	NA	NA	NA	NA	NA	NA	2101.77
ENSG00000125089	NA	NA	2.559	NA	NA	NA	NA	NA	NA	NA	NA	NA	NA	NA	NA	NA	22.4701
ENSG00000251615	NA	-2.44	NA	NA	NA	NA	NA	NA	NA	NA	NA	NA	NA	NA	NA	NA	15.9734
ENSG00000215612	NA	NA	2.367	NA	2.836	NA	NA	NA	NA	NA	NA	NA	NA	NA	NA	NA	15.5875
ENSG00000249563	NA	NA	2.263	NA	NA	NA	NA	NA	NA	NA	NA	NA	NA	NA	NA	NA	41.9655
ENSG00000109667	-2.22	-2.48	NA	NA	NA	NA	NA	-2.28	-2.46	NA	NA	NA	NA	NA	NA	NA	54.2741
ENSG00000205940	NA	NA	NA	NA	NA	NA	NA	NA	3.084	NA	NA	NA	NA	NA	NA	NA	224.727
ENSG00000250634	NA	2.107	2.526	NA	NA	NA	NA	NA	NA	NA	NA	NA	NA	NA	NA	NA	69.8129
ENSG00000248360	NA	NA	2.459	NA	NA	NA	NA	NA	NA	NA	NA	NA	NA	NA	NA	NA	26.4932
ENSG00000249252	-2.56	-2.1	NA	NA	NA	NA	NA	-2.17	-2.76	NA	NA	NA	NA	NA	NA	NA	137.958
ENSG00000109743	NA	NA	NA	NA	NA	NA	NA	2.148	NA	NA	NA	NA	NA	NA	NA	NA	23.5238
ENSG00000004468	2.642	NA	NA	NA	NA	NA	2.694	5.097	3.52	NA	NA	NA	NA	NA	NA	NA	46.4554
ENSG00000249547	NA	NA	2.626	NA	NA	NA	NA	NA	NA	NA	NA	NA	NA	NA	NA	-2.61	5.84224
ENSG00000109618	NA	NA	-2.99	NA	-2.51	NA	NA	NA	-2.3	NA	-2.73	NA	NA	NA	NA	NA	488.255
ENSG00000053900	NA	NA	2.023	NA	NA	NA	NA	NA	NA	NA	NA	NA	NA	NA	NA	NA	567.225
ENSG00000091490	2.592	2.958	2.761	NA	NA	NA	NA	4.454	3.333	2.612	NA	NA	NA	NA	NA	NA	441.208
ENSG00000174125	NA	2.176	NA	NA	NA	NA	NA	2.611	NA	NA	NA	NA	NA	NA	NA	NA	1031.92
ENSG00000174130	NA	2.177	NA	NA	NA	NA	NA	2.553	NA	NA	NA	NA	NA	NA	NA	NA	856.981
ENSG00000109790	2.109	NA	NA	NA	NA	NA	2.442	2.939	2.144	NA	NA	NA	NA	NA	NA	NA	2875.2
ENSG00000109814	2.708	2.844	2.418	NA	NA	NA	2.368	3.67	3.757	NA	NA	NA	NA	NA	NA	NA	16595.4
ENSG00000249348	2.296	NA	NA	NA	NA	NA	NA	2.28	NA	NA	NA	NA	NA	NA	NA	NA	425.206
ENSG00000163683	3.14	2.889	2.093	NA	NA	NA	2.981	4.217	2.718	NA	NA	NA	NA	NA	NA	NA	1806.81
ENSG00000154277	2.087	2.167	NA	NA	NA	NA	NA	NA	2.133	NA	NA	NA	NA	NA	NA	NA	15336.4
ENSG00000064042	3.243	3.821	5.073	NA	NA	NA	2.577	4.424	4.141	NA	NA	NA	NA	NA	NA	NA	782.911
ENSG00000272936	NA	NA	-2.31	NA	NA	NA	NA	NA	NA	NA	NA	NA	NA	NA	NA	NA	23.3848
ENSG00000145244	NA	-2.8	NA	NA	NA	NA	NA	NA	-2.46	NA	NA	NA	NA	NA	NA	NA	105.527
ENSG00000163293	-2.43	-2.11	NA	NA	NA	NA	NA	NA	-2.03	NA	NA	NA	NA	NA	NA	NA	103.369
ENSG00000188993	NA	NA	NA	NA	NA	NA	NA	NA	-3.06	NA	NA	NA	NA	NA	NA	NA	22.2233
ENSG00000226950	NA	NA	NA	NA	NA	NA	NA	NA	2.262	NA	NA	NA	NA	NA	NA	NA	333.942
ENSG00000212588	NA	NA	2.496	NA	NA	NA	NA	NA	NA	NA	NA	NA	NA	NA	NA	NA	29.2632
ENSG00000109220	NA	-2.85	-3.03	NA	NA	NA	NA	-3.02	-3	-2.43	-2.41	NA	NA	NA	NA	NA	802.422
ENSG00000196503	-2.54	NA	NA	NA	NA	NA	NA	NA	NA	NA	NA	NA	NA	NA	NA	NA	29.2367
ENSG00000145242	NA	NA	NA	NA	NA	NA	NA	2.628	NA	NA	NA	NA	NA	NA	NA	NA	39.0191
ENSG00000249413	NA	NA	NA	NA	NA	NA	NA	2.725	NA	NA	NA	NA	NA	NA	NA	NA	175.829
ENSG00000250075	NA	NA	NA	NA	NA	NA	NA	NA	NA	NA	-2.32	NA	NA	NA	NA	NA	67.007
ENSG00000248049	NA	NA	NA	NA	NA	NA	NA	NA	-2.17	NA	NA	NA	NA	NA	NA	NA	763.93
ENSG00000171234	NA	2.283	2.031	NA	NA	NA	NA	2.015	2.367	NA	NA	NA	NA	NA	NA	NA	314.736
ENSG00000132464	NA	-3.03	-2.43	-5.71	-4.58	NA	NA	NA	NA	NA	NA	NA	NA	-5.2	NA	NA	942.022
ENSG00000132465	NA	-2.73	-2.24	-5.17	-4.24	NA	NA	NA	NA	NA	NA	NA	NA	-4.76	NA	NA	846.089
ENSG00000080493	NA	NA	NA	NA	NA	NA	NA	2.757	NA	NA	NA	NA	NA	NA	NA	NA	140.344
ENSG00000169435	NA	NA	NA	NA	NA	NA	2.593	2.843	NA	NA	NA	NA	NA	NA	NA	NA	316.156
ENSG00000169429	9.317	7.415	10.2	NA	NA	NA	3.176	9.336	11.32	2.94	3.565	NA	NA	-2.76	NA	NA	1565.58
ENSG00000163739	NA	2.495	3.207	NA	NA	NA	NA	NA	NA	NA	NA	NA	NA	NA	NA	NA	28.7088
ENSG00000163735	2.109	2.266	NA	NA	NA	NA	NA	2.396	NA	NA	NA	NA	NA	NA	NA	NA	236.982
ENSG00000081041	NA	NA	NA	NA	NA	NA	NA	NA	2.102	NA	NA	NA	NA	NA	NA	NA	111.122
ENSG00000124882	NA	NA	NA	NA	-2.38	NA	2.638	NA	NA	NA	NA	NA	NA	NA	NA	NA	5689.1
ENSG00000109321	2.527	NA	NA	-2.15	-3.69	NA	2.023	NA	NA	NA	NA	NA	NA	NA	NA	2.138	4893
ENSG00000174808	4.544	3.636	2.298	NA	NA	NA	3.315	6.898	3.781	2.081	NA	NA	NA	NA	NA	NA	263.996
ENSG00000169116	NA	2.392	NA	NA	NA	NA	NA	4.24	2.471	2.34	NA	NA	NA	NA	NA	NA	105.159
ENSG00000260265	2.264	2.85	2.185	NA	NA	NA	2.277	3.205	2.511	NA	NA	NA	NA	NA	NA	NA	112.589
ENSG00000251185	NA	NA	2.23	NA	2.887	2.915	NA	NA	NA	NA	NA	NA	NA	NA	NA	NA	7.26539
ENSG00000251454	NA	NA	NA	NA	2.085	2.047	NA	NA	NA	NA	NA	NA	NA	NA	NA	NA	3.04934
ENSG00000163743	NA	NA	-2.09	NA	NA	NA	NA	NA	-2.15	NA	NA	NA	NA	NA	NA	NA	668.442
ENSG00000272414	NA	2.844	2.375	NA	NA	NA	NA	2.078	2.836	NA	2.14	NA	NA	NA	NA	NA	346.197
ENSG00000118804	NA	2.855	2.424	NA	NA	NA	NA	2.084	2.905	NA	2.204	NA	NA	NA	NA	NA	322.286
ENSG00000138771	2.051	NA	NA	NA	NA	NA	NA	2.367	NA	NA	NA	NA	NA	NA	NA	NA	162.377
ENSG00000138764	3.972	2.657	2.248	NA	NA	NA	2.802	3.779	2.507	NA	NA	NA	NA	NA	NA	NA	69.9955
ENSG00000197826	NA	NA	2.534	NA	NA	NA	NA	NA	NA	NA	NA	NA	NA	NA	NA	NA	27.6666
ENSG00000251059	-2.35	NA	NA	NA	NA	NA	NA	NA	NA	NA	NA	NA	NA	NA	NA	NA	16.5253
ENSG00000138670	NA	NA	2.375	NA	NA	NA	NA	NA	NA	NA	NA	NA	NA	NA	NA	NA	1018.65
ENSG00000168152	NA	NA	NA	NA	NA	NA	NA	NA	-2.32	NA	-2.73	-2.1	NA	NA	NA	NA	512.701
ENSG00000163322	NA	NA	NA	NA	NA	NA	2.143	2.433	NA	NA	NA	NA	NA	NA	NA	NA	1178.71
ENSG00000250546	3.099	3.224	4.079	NA	NA	NA	2.86	4.059	2.201	NA	NA	NA	NA	NA	NA	NA	344.478
ENSG00000163624	NA	NA	NA	NA	NA	NA	-2.21	NA	NA	NA	NA	NA	NA	NA	NA	NA	37.3128
ENSG00000180769	NA	NA	NA	NA	NA	NA	NA	2.045	NA	NA	NA	NA	NA	NA	NA	NA	80.0674
ENSG00000109339	NA	NA	NA	NA	NA	NA	NA	NA	NA	NA	NA	NA	NA	NA	NA	-3.1	97.5078
ENSG00000250062	NA	NA	2.043	NA	NA	NA	NA	NA	NA	NA	NA	NA	NA	NA	NA	NA	4.52352
ENSG00000255723	2.312	2.414	NA	NA	NA	NA	NA	3.226	2.657	NA	NA	NA	NA	NA	NA	NA	1171.85
ENSG00000198189	2.231	2.359	NA	NA	NA	NA	NA	3.186	2.698	NA	NA	NA	NA	NA	NA	NA	1837.15
ENSG00000183199	NA	NA	NA	NA	NA	NA	NA	NA	2.607	NA	2.499	NA	NA	NA	NA	2.089	618.076
ENSG00000118785	3.948	5.377	4.342	NA	NA	NA	2.439	5.368	6.432	2.201	2.637	NA	NA	NA	NA	NA	10612.9
ENSG00000118762	NA	NA	NA	NA	NA	NA	NA	2.485	NA	NA	NA	NA	NA	NA	NA	NA	678.707
ENSG00000118777	2.533	2.822	2.43	NA	NA	NA	NA	3.69	3.201	2.396	2.079	NA	NA	NA	NA	NA	539.263
ENSG00000163644	-2.07	NA	-2.26	NA	NA	NA	NA	NA	NA	NA	NA	NA	NA	NA	NA	NA	66.7252
ENSG00000138646	NA	NA	-2.16	NA	NA	NA	NA	NA	NA	NA	NA	NA	NA	NA	NA	NA	81.1762
ENSG00000177432	NA	NA	NA	NA	NA	NA	NA	NA	-2.63	NA	NA	NA	NA	NA	NA	NA	45.9377
ENSG00000180346	NA	NA	-2.15	NA	NA	NA	NA	NA	NA	NA	NA	NA	NA	NA	NA	NA	183.145
ENSG00000185477	2.009	NA	NA	NA	NA	NA	2.894	2.668	NA	NA	NA	NA	NA	NA	NA	NA	2553.27
ENSG00000138722	NA	NA	NA	NA	NA	2.184	NA	NA	NA	NA	NA	NA	NA	NA	NA	-2	3.18223
ENSG00000184305	NA	NA	2.698	NA	NA	NA	NA	NA	NA	NA	NA	NA	NA	NA	NA	NA	60.4086
ENSG00000163110	NA	NA	2.037	NA	NA	NA	NA	2.249	2.003	NA	NA	NA	NA	NA	NA	NA	2180.02
ENSG00000248510	NA	NA	2.296	NA	NA	NA	NA	NA	NA	NA	NA	NA	NA	NA	NA	NA	20.771
ENSG00000163116	NA	NA	2.719	NA	NA	NA	NA	NA	NA	NA	NA	NA	NA	NA	NA	-2.75	154.939
ENSG00000168785	-2.63	-2.25	-2.5	NA	NA	NA	NA	-2.43	-2.22	NA	NA	NA	NA	NA	NA	NA	206.945
ENSG00000254531	2.407	NA	NA	NA	NA	NA	NA	NA	NA	NA	NA	NA	NA	NA	NA	NA	43.3038
ENSG00000230069	NA	NA	-2.11	NA	NA	NA	NA	NA	NA	NA	NA	NA	NA	NA	NA	NA	113.085
ENSG00000168772	NA	2.559	NA	NA	NA	NA	NA	2.851	NA	NA	NA	NA	NA	NA	NA	NA	39.798
ENSG00000164023	NA	NA	-2.22	NA	NA	NA	NA	NA	NA	NA	NA	NA	NA	NA	NA	NA	868.268
ENSG00000155016	NA	NA	NA	NA	NA	NA	NA	2.07	NA	NA	NA	NA	NA	NA	NA	NA	28.8674
ENSG00000138792	2.085	NA	NA	NA	NA	NA	NA	2.375	NA	NA	NA	NA	NA	NA	NA	NA	110.593
ENSG00000073331	2.509	2.105	NA	NA	NA	NA	2.106	2.593	NA	NA	NA	NA	NA	NA	NA	NA	646.654
ENSG00000145362	NA	NA	NA	NA	NA	NA	NA	2.158	NA	NA	NA	NA	NA	NA	NA	NA	272.213
ENSG00000180801	-2.21	-2.7	-3.12	NA	NA	NA	NA	-2.67	-2.77	-2.31	-2.4	NA	NA	NA	NA	NA	1228.59
ENSG00000174599	NA	NA	NA	NA	NA	NA	NA	2.284	NA	NA	NA	NA	NA	NA	NA	NA	21.879
ENSG00000172403	2.622	NA	NA	NA	NA	NA	2.196	3.588	NA	NA	NA	NA	NA	NA	NA	NA	135.595
ENSG00000164109	NA	NA	-2.03	NA	NA	NA	NA	NA	NA	NA	NA	NA	NA	NA	NA	NA	188.184
ENSG00000251609	NA	NA	2.289	NA	NA	NA	NA	NA	NA	NA	NA	NA	NA	NA	NA	NA	9.187
ENSG00000181004	NA	NA	-6.04	NA	-5.59	-3.17	NA	NA	NA	NA	NA	NA	NA	NA	NA	2.692	182.593
ENSG00000138685	NA	NA	-2.18	NA	NA	NA	NA	NA	NA	NA	-2.69	NA	NA	NA	NA	NA	4211.04
ENSG00000249464	NA	NA	NA	NA	NA	NA	NA	2.371	NA	2.673	NA	NA	NA	NA	NA	NA	17.0063
ENSG00000151458	NA	NA	NA	NA	NA	NA	NA	2.295	NA	NA	NA	NA	NA	NA	NA	NA	552.195
ENSG00000196159	NA	NA	NA	NA	NA	NA	NA	2.095	NA	NA	NA	NA	NA	NA	NA	NA	58.6579
ENSG00000248491	NA	NA	2.264	NA	NA	NA	NA	NA	NA	NA	NA	NA	NA	NA	NA	NA	17.4946
ENSG00000251432	2.343	2.037	2.202	NA	NA	NA	2.09	2.443	NA	NA	NA	NA	NA	NA	NA	NA	389.592
ENSG00000151470	2.065	2.103	NA	NA	NA	NA	NA	2.77	2.395	NA	NA	NA	NA	NA	NA	NA	119.704
ENSG00000250033	2.523	NA	2.797	NA	NA	NA	NA	NA	NA	NA	NA	NA	NA	NA	NA	NA	21.7237
ENSG00000151012	8.69	8.587	8.459	NA	NA	NA	7.544	13.08	10.13	NA	NA	NA	NA	NA	NA	NA	11724.5
ENSG00000248795	NA	NA	NA	NA	NA	NA	NA	-2.56	NA	NA	NA	NA	NA	NA	NA	NA	39.3483
ENSG00000151014	-2.3	NA	NA	NA	NA	NA	NA	NA	NA	NA	NA	NA	NA	NA	NA	NA	574.825
ENSG00000273247	NA	2.311	NA	NA	NA	NA	NA	NA	NA	NA	NA	NA	NA	NA	NA	NA	152.295
ENSG00000172007	NA	NA	-2.13	NA	NA	NA	NA	NA	NA	NA	NA	NA	NA	NA	NA	NA	778.468
ENSG00000085871	3.104	3.19	2.035	NA	NA	NA	NA	2.697	3.005	NA	NA	NA	NA	NA	NA	NA	264.588
ENSG00000196782	NA	NA	2.084	NA	NA	NA	NA	2.008	NA	NA	NA	NA	NA	NA	NA	NA	3507.7
ENSG00000109445	NA	NA	-2.13	NA	NA	NA	NA	NA	NA	NA	NA	NA	NA	NA	NA	NA	697.845
ENSG00000109452	NA	NA	NA	NA	NA	NA	NA	2.099	NA	NA	NA	NA	NA	NA	NA	NA	98.6227
ENSG00000170390	NA	2.056	2.878	NA	2.382	NA	NA	2.861	2.023	NA	NA	NA	NA	NA	NA	NA	143.723
ENSG00000164142	-2.12	NA	-2.19	NA	NA	NA	NA	-2.17	-2.43	NA	NA	NA	NA	NA	NA	NA	77.1278
ENSG00000251603	-2.69	-2.69	-3.36	NA	NA	NA	NA	-2.88	-2.59	NA	NA	NA	NA	NA	NA	NA	18.3609
ENSG00000169989	NA	NA	-2.25	NA	NA	NA	NA	NA	NA	NA	NA	NA	NA	NA	NA	NA	50.9983
ENSG00000121210	NA	NA	NA	NA	2.313	NA	NA	NA	NA	NA	NA	NA	NA	NA	NA	NA	156.651
ENSG00000171564	3.75	3.84	3.394	NA	NA	NA	NA	6.155	4.195	3.765	2.566	NA	NA	NA	NA	NA	242.316
ENSG00000171560	5.239	5.567	3.867	NA	NA	NA	NA	9.541	5.502	5.732	3.305	NA	NA	-3.13	NA	NA	411.731
ENSG00000171557	2.881	3.086	2.826	NA	NA	NA	NA	4.26	2.62	3.13	NA	NA	NA	NA	NA	NA	24.2543
ENSG00000185149	NA	NA	2.145	NA	NA	NA	NA	NA	NA	NA	NA	NA	NA	NA	NA	NA	6.20325
ENSG00000256043	NA	NA	NA	NA	NA	NA	NA	2.406	NA	NA	NA	NA	NA	NA	NA	NA	20.9262
ENSG00000145431	NA	NA	NA	NA	NA	NA	NA	NA	NA	NA	-2.06	NA	NA	NA	NA	NA	458.746
ENSG00000164124	NA	2.164	2.143	NA	NA	NA	NA	2.91	NA	NA	NA	NA	NA	NA	NA	NA	252.28
ENSG00000249901	NA	NA	NA	NA	2.829	2.607	NA	NA	NA	NA	NA	NA	NA	NA	NA	-2.45	3.14164
ENSG00000164129	NA	NA	NA	NA	NA	NA	NA	2.824	NA	NA	NA	NA	NA	NA	NA	NA	15.2815
ENSG00000145416	NA	NA	NA	NA	NA	NA	NA	2.253	NA	NA	NA	NA	NA	NA	NA	NA	40.504
ENSG00000109511	NA	NA	NA	NA	NA	NA	NA	NA	NA	-2.23	NA	NA	NA	2.078	NA	NA	690.926
ENSG00000109576	NA	NA	2.044	NA	NA	NA	NA	NA	NA	NA	NA	NA	NA	NA	NA	NA	194.24
ENSG00000181359	NA	NA	NA	NA	NA	NA	NA	2.063	3.231	NA	2.1	NA	NA	NA	NA	NA	158.934
ENSG00000174473	NA	NA	2.433	NA	NA	NA	NA	2.331	NA	NA	NA	NA	NA	NA	NA	NA	96.5345
ENSG00000109586	NA	NA	NA	NA	NA	NA	NA	2.137	NA	NA	NA	NA	NA	NA	NA	NA	2227.81
ENSG00000164104	NA	NA	-3.19	NA	-3.42	NA	NA	NA	NA	NA	NA	NA	NA	NA	NA	NA	219.213
ENSG00000250708	NA	NA	NA	NA	NA	NA	NA	2.302	NA	NA	NA	NA	NA	NA	NA	NA	26.6367
ENSG00000164117	NA	NA	-2.45	NA	-2.21	NA	NA	NA	NA	NA	NA	NA	NA	NA	NA	NA	954.289
ENSG00000164118	NA	NA	-2.12	NA	NA	NA	NA	NA	NA	NA	-2.31	NA	NA	NA	NA	NA	1240.21
ENSG00000164120	4.839	4.728	3.345	NA	NA	NA	3.755	5.352	4.187	NA	NA	NA	NA	NA	NA	NA	967.112
ENSG00000150627	NA	NA	NA	NA	NA	NA	2.201	2.084	NA	NA	NA	NA	NA	NA	NA	NA	305.893
ENSG00000038002	2.027	2.167	NA	NA	NA	NA	NA	2.527	2.326	NA	NA	NA	NA	NA	NA	NA	962.045
ENSG00000250131	NA	NA	NA	NA	NA	NA	NA	2.418	NA	NA	NA	NA	NA	NA	NA	NA	106.074
ENSG00000218336	NA	NA	NA	NA	NA	NA	NA	NA	NA	NA	NA	NA	NA	NA	NA	-2.07	1048.46
ENSG00000168564	-2.5	-3.21	-3.36	NA	NA	NA	NA	-3.33	-2.98	NA	NA	NA	NA	NA	NA	NA	1204.43
ENSG00000173320	2.358	3.978	3.532	NA	NA	NA	2.018	5.612	3.577	2.781	NA	NA	NA	NA	NA	NA	293.733
ENSG00000248206	NA	2.439	NA	NA	NA	NA	NA	2.537	NA	NA	NA	NA	NA	NA	NA	NA	18.5583
ENSG00000164305	NA	NA	-2.36	NA	NA	NA	NA	NA	NA	NA	NA	NA	NA	NA	NA	NA	1359.95
ENSG00000250410	NA	NA	NA	NA	NA	NA	NA	NA	-2.32	NA	NA	NA	NA	NA	NA	NA	31.9922
ENSG00000109794	NA	NA	2.583	NA	NA	NA	NA	NA	NA	NA	NA	NA	NA	NA	NA	NA	21.1649
ENSG00000145476	NA	NA	NA	NA	NA	NA	2.094	2.806	2.15	NA	NA	NA	NA	NA	NA	NA	347.524
ENSG00000164344	NA	NA	NA	NA	NA	NA	NA	2.485	NA	NA	NA	NA	NA	NA	NA	NA	224.913
ENSG00000179046	NA	NA	NA	NA	2.77	NA	NA	NA	NA	NA	2.244	NA	NA	NA	NA	NA	749.989
ENSG00000249378	NA	2.353	2.511	NA	NA	NA	NA	NA	NA	NA	NA	NA	NA	NA	NA	NA	48.542
ENSG00000221990	NA	NA	2.576	NA	NA	NA	NA	NA	NA	NA	NA	NA	NA	NA	NA	NA	39.0283
ENSG00000188242	NA	NA	-2.1	NA	NA	NA	NA	NA	NA	NA	NA	NA	NA	NA	NA	NA	188.215
ENSG00000145494	NA	NA	NA	NA	NA	NA	NA	-2.29	NA	NA	NA	NA	NA	NA	NA	NA	694.135
ENSG00000145536	3.617	3.665	4.645	NA	NA	NA	2.3	2.923	NA	NA	NA	NA	NA	NA	NA	NA	35.7215
ENSG00000250490	NA	NA	NA	NA	NA	NA	NA	-2.18	-2.28	NA	NA	NA	NA	NA	NA	NA	19.9932
ENSG00000133398	-2.07	NA	-2.09	NA	NA	NA	NA	-2.78	-2.1	-2.16	NA	NA	NA	NA	NA	NA	1825.46
ENSG00000215218	NA	NA	-2.22	NA	NA	NA	NA	-2.23	NA	-2.73	-2.43	NA	NA	NA	NA	NA	97.5863
ENSG00000112941	NA	NA	NA	NA	2.142	NA	NA	NA	NA	NA	NA	NA	NA	NA	NA	NA	531.135
ENSG00000112902	NA	NA	2.646	NA	NA	NA	NA	NA	NA	NA	NA	NA	NA	NA	NA	NA	24.9429
ENSG00000150756	NA	NA	NA	NA	NA	NA	NA	2.195	2	NA	NA	NA	NA	NA	NA	NA	587.818
ENSG00000249396	3.046	2.226	NA	NA	NA	NA	NA	2.479	NA	NA	NA	NA	NA	NA	NA	NA	17.9482
ENSG00000039139	3.434	3.091	3.019	NA	NA	NA	2.246	4.37	2.485	NA	NA	NA	NA	NA	NA	NA	427.12
ENSG00000183580	NA	-2.08	NA	NA	NA	NA	NA	NA	NA	NA	-2.11	NA	NA	NA	NA	NA	165.735
ENSG00000173545	NA	-2.43	-2.82	NA	NA	NA	NA	-2.92	-2.35	NA	NA	NA	NA	NA	NA	NA	3032.27
ENSG00000223361	3.397	4.278	4.027	NA	NA	NA	NA	4.131	4.935	2.171	2.594	NA	NA	NA	NA	NA	540.911
ENSG00000249937	NA	NA	2.252	NA	NA	NA	NA	NA	NA	NA	NA	NA	NA	NA	NA	NA	16.6028
ENSG00000145526	NA	NA	NA	NA	NA	NA	NA	NA	NA	2.223	NA	NA	NA	NA	NA	NA	85.0562
ENSG00000251629	NA	NA	2.376	NA	NA	NA	NA	2.365	NA	NA	NA	NA	NA	NA	NA	NA	118.605
ENSG00000154162	NA	NA	NA	NA	NA	NA	NA	2.222	NA	NA	NA	NA	NA	NA	NA	NA	68.843
ENSG00000254138	NA	NA	2.296	NA	NA	NA	NA	NA	NA	NA	NA	NA	NA	NA	NA	NA	7.78339
ENSG00000250764	NA	NA	NA	NA	NA	NA	NA	NA	-2.52	NA	-2.26	NA	NA	NA	NA	NA	87.0563
ENSG00000113389	2.215	2.956	3.297	NA	NA	NA	2.503	4.203	5.061	NA	2.022	NA	NA	NA	NA	NA	755.113
ENSG00000273294	NA	NA	NA	NA	NA	NA	NA	2.011	NA	NA	NA	NA	NA	NA	NA	NA	589.75
ENSG00000215158	NA	NA	2.577	NA	NA	NA	2.038	NA	NA	NA	NA	NA	NA	NA	NA	NA	169.872
ENSG00000272323	2.378	NA	NA	NA	NA	NA	2.092	2.027	NA	NA	NA	NA	NA	NA	NA	NA	70.8785
ENSG00000145604	-2.1	NA	NA	NA	NA	NA	NA	NA	NA	NA	NA	NA	NA	NA	NA	NA	376.193
ENSG00000248587	NA	NA	2.293	NA	NA	NA	NA	NA	NA	NA	NA	NA	NA	NA	NA	NA	30.6531
ENSG00000164327	NA	NA	NA	NA	NA	NA	NA	NA	NA	NA	-2.07	NA	NA	NA	NA	NA	9275.68
ENSG00000113638	NA	NA	-2.42	NA	NA	NA	NA	NA	-2.03	NA	NA	NA	NA	NA	NA	NA	1448.37
ENSG00000182836	6.753	5.277	3.398	NA	NA	NA	2.122	6.292	3.135	2.966	NA	NA	NA	-2.67	NA	NA	174.254
ENSG00000083720	NA	NA	2.574	NA	NA	NA	NA	NA	NA	NA	NA	NA	NA	NA	NA	NA	12.6975
ENSG00000205765	NA	NA	NA	NA	NA	NA	NA	NA	NA	NA	-2.33	NA	NA	NA	NA	NA	1259.37
ENSG00000250722	3.964	2.917	2.775	NA	NA	NA	2.324	4.485	3.474	NA	NA	NA	NA	NA	NA	NA	59.7214
ENSG00000177738	NA	NA	NA	NA	NA	NA	NA	NA	-2.02	NA	NA	NA	NA	NA	NA	NA	204.99
ENSG00000112972	NA	NA	-2.19	NA	NA	NA	NA	NA	NA	NA	NA	NA	NA	NA	NA	NA	2316.95
ENSG00000112992	2.836	2.561	2.488	NA	NA	NA	NA	2.631	NA	NA	NA	NA	NA	NA	NA	NA	151.714
ENSG00000272335	NA	NA	NA	NA	NA	NA	NA	NA	NA	NA	-2.59	NA	NA	NA	NA	-2.56	222.118
ENSG00000248148	NA	NA	NA	NA	NA	2.532	NA	NA	NA	NA	NA	NA	NA	NA	NA	-2.3	4.26911
ENSG00000164588	NA	NA	4.172	NA	2.761	3.199	NA	NA	NA	NA	NA	NA	NA	NA	NA	-3.28	26.9264
ENSG00000152684	NA	NA	NA	NA	NA	NA	NA	NA	NA	NA	2.16	NA	NA	NA	NA	NA	1548.6
ENSG00000134363	NA	-2.23	-2.53	NA	NA	NA	NA	NA	NA	-2.55	-2.45	NA	NA	NA	NA	NA	364.171
ENSG00000232517	NA	NA	NA	NA	2.188	2.571	NA	NA	NA	NA	NA	NA	NA	NA	NA	-2.5	3.99459
ENSG00000234602	NA	-2.67	NA	NA	NA	NA	NA	NA	NA	NA	NA	NA	NA	NA	NA	NA	20.1719
ENSG00000227908	NA	NA	NA	NA	NA	NA	NA	NA	-2.39	NA	NA	NA	NA	NA	NA	NA	40.1336
ENSG00000248781	NA	NA	-2.12	NA	NA	NA	NA	NA	NA	NA	NA	NA	NA	NA	NA	NA	55.3385
ENSG00000250961	NA	NA	2.515	NA	NA	NA	NA	NA	NA	2.943	NA	NA	NA	NA	NA	-2.88	8.43046
ENSG00000152932	NA	NA	2.455	NA	NA	NA	NA	NA	NA	NA	NA	NA	NA	NA	NA	NA	24.1593
ENSG00000113448	2.509	2.305	2.614	NA	NA	NA	2.524	3.623	2.671	NA	NA	NA	NA	NA	NA	NA	8510.51
ENSG00000152931	NA	2.221	2.568	NA	NA	NA	NA	3.04	2.824	NA	NA	NA	NA	NA	NA	NA	15.7774
ENSG00000215032	-2.52	-2.33	NA	NA	NA	NA	NA	NA	NA	NA	NA	NA	NA	NA	NA	NA	30.6237
ENSG00000251279	NA	NA	NA	NA	NA	NA	NA	NA	-2.33	NA	NA	NA	NA	NA	NA	-2.46	196.847
ENSG00000249279	NA	NA	-2.05	NA	NA	NA	NA	-2.15	-2.25	-2.6	-2.71	NA	NA	NA	NA	NA	380.675
ENSG00000268942	NA	2.01	NA	NA	NA	NA	NA	NA	NA	NA	NA	NA	NA	NA	NA	NA	121.746
ENSG00000217416	NA	NA	NA	NA	NA	NA	NA	-2.05	NA	NA	NA	NA	NA	NA	NA	NA	218.009
ENSG00000186479	NA	NA	2.145	NA	NA	NA	NA	NA	NA	NA	NA	NA	NA	NA	NA	-2.39	8.9768
ENSG00000113593	NA	NA	-2.22	NA	NA	NA	NA	NA	NA	NA	NA	NA	NA	NA	NA	NA	895.567
ENSG00000113595	NA	NA	-2.11	NA	NA	NA	NA	NA	NA	NA	NA	NA	NA	NA	NA	NA	591.217
ENSG00000145675	2.022	2.669	2.738	NA	NA	NA	NA	3.02	2.596	NA	NA	NA	NA	NA	NA	NA	150.998
ENSG00000215006	NA	NA	NA	NA	NA	NA	NA	-2.12	NA	NA	NA	NA	NA	NA	NA	NA	27.7812
ENSG00000131711	2.947	3.464	3.54	NA	NA	NA	2.93	4.756	4.106	NA	NA	NA	NA	NA	NA	NA	6849.98
ENSG00000226544	NA	-2.03	NA	NA	NA	NA	NA	NA	NA	NA	NA	NA	NA	NA	NA	NA	70.5788
ENSG00000083312	NA	NA	NA	NA	NA	NA	NA	2.392	2.798	NA	NA	NA	NA	NA	NA	NA	14082.8
ENSG00000171617	NA	NA	-3.23	NA	-2.4	NA	NA	NA	NA	NA	NA	NA	NA	NA	NA	NA	511.134
ENSG00000122008	NA	NA	NA	NA	NA	NA	NA	NA	NA	NA	-2.43	NA	NA	NA	NA	NA	1790.82
ENSG00000152359	NA	NA	-3.46	NA	NA	NA	NA	-2.07	-2.55	NA	NA	NA	NA	NA	NA	NA	494.962
ENSG00000145703	2.02	NA	NA	NA	NA	NA	NA	3.373	NA	2.639	NA	NA	NA	NA	NA	NA	214.703
ENSG00000164220	4.087	8.016	6.731	NA	NA	NA	NA	9.558	11.18	5.454	6.378	NA	NA	-3.2	NA	NA	189.198
ENSG00000113231	NA	2.068	NA	NA	NA	NA	NA	NA	NA	NA	NA	NA	NA	NA	NA	NA	36.374
ENSG00000132837	NA	NA	NA	NA	NA	NA	NA	NA	NA	NA	NA	-2.08	NA	NA	NA	NA	361.354
ENSG00000152409	NA	NA	-2.3	NA	-2.17	NA	NA	NA	NA	NA	-2.69	NA	NA	NA	NA	NA	901.805
ENSG00000177034	NA	NA	-2.07	NA	NA	NA	NA	NA	-2.3	NA	-2.59	NA	NA	NA	NA	NA	1241.49
ENSG00000248569	NA	NA	-3	NA	NA	NA	NA	-3.09	-2.21	NA	NA	NA	NA	NA	NA	NA	79.2561
ENSG00000113319	NA	NA	NA	NA	NA	NA	NA	NA	-2.11	NA	-2.25	NA	NA	NA	NA	NA	62.9363
ENSG00000247572	NA	NA	NA	NA	NA	NA	NA	NA	-2.08	NA	-2	NA	NA	NA	NA	NA	776.117
ENSG00000152348	2.046	NA	NA	NA	NA	NA	2.114	2.306	NA	NA	NA	NA	NA	NA	NA	NA	700.234
ENSG00000038427	3.575	3.466	2.735	NA	NA	NA	3.201	6.422	4.695	2.006	NA	NA	NA	NA	NA	NA	2770.95
ENSG00000249835	NA	NA	2.732	NA	NA	NA	NA	NA	NA	NA	NA	NA	NA	NA	NA	NA	12.7895
ENSG00000242477	NA	NA	NA	NA	NA	NA	NA	NA	2.24	NA	NA	NA	NA	NA	NA	NA	96.3134
ENSG00000245864	NA	NA	NA	-3.39	NA	NA	NA	NA	NA	NA	NA	NA	NA	-3.08	NA	NA	8.34804
ENSG00000113356	-2.1	NA	NA	NA	NA	NA	NA	NA	NA	NA	NA	NA	NA	NA	NA	NA	481.367
ENSG00000248323	NA	2.286	2.383	NA	NA	NA	NA	2.21	NA	NA	NA	NA	NA	NA	NA	NA	1107.39
ENSG00000271762	NA	2.334	2.959	NA	NA	NA	NA	2.084	2.711	NA	NA	NA	NA	NA	NA	NA	137.643
ENSG00000113369	NA	2.191	2.38	2.131	2.315	NA	NA	NA	NA	NA	NA	NA	NA	NA	NA	NA	1199.68
ENSG00000270133	-2.3	NA	NA	NA	NA	NA	NA	NA	NA	NA	NA	NA	NA	NA	NA	NA	14.1083
ENSG00000175471	NA	NA	NA	NA	NA	NA	NA	NA	NA	NA	-2.06	NA	NA	NA	NA	NA	974.534
ENSG00000175449	NA	NA	-2.02	NA	NA	NA	NA	NA	NA	NA	NA	NA	NA	NA	NA	NA	289.423
ENSG00000164292	NA	NA	NA	NA	NA	NA	NA	2.304	NA	NA	NA	NA	NA	NA	NA	NA	220.862
ENSG00000173221	2.589	3.311	2.566	NA	NA	NA	NA	3.174	4.517	NA	2.261	NA	NA	NA	NA	NA	572.157
ENSG00000251314	NA	NA	2.096	NA	NA	NA	2.007	NA	NA	NA	NA	NA	NA	NA	NA	NA	505.369
ENSG00000250551	2.072	NA	NA	NA	NA	NA	2.108	NA	NA	NA	NA	NA	NA	NA	NA	NA	149.285
ENSG00000153113	2.784	2.947	2.218	NA	NA	NA	2.548	4.181	2.885	NA	NA	NA	NA	NA	NA	NA	3972.35
ENSG00000164307	NA	NA	NA	NA	NA	NA	NA	2.046	NA	NA	NA	NA	NA	NA	NA	NA	551.898
ENSG00000251513	NA	NA	NA	NA	NA	NA	NA	NA	-2.85	NA	NA	NA	NA	NA	NA	-2.53	233.984
ENSG00000250331	NA	-2.49	NA	NA	NA	NA	NA	NA	NA	NA	NA	NA	NA	NA	NA	NA	14.7151
ENSG00000174132	NA	NA	NA	NA	NA	NA	NA	NA	-2.05	NA	NA	NA	NA	NA	NA	NA	377.484
ENSG00000113532	4.653	3.09	NA	NA	-2.56	NA	NA	6.448	3.757	3.58	NA	NA	NA	-3.73	NA	NA	119.914
ENSG00000145723	NA	NA	-2.12	NA	NA	NA	NA	NA	NA	NA	NA	NA	NA	NA	NA	NA	672.494
ENSG00000181751	NA	NA	NA	NA	NA	NA	NA	2.278	2.437	NA	NA	NA	NA	NA	NA	NA	511.99
ENSG00000250273	NA	NA	-2.11	NA	NA	NA	NA	NA	NA	NA	NA	NA	NA	NA	NA	NA	159.047
ENSG00000184349	NA	2.234	2.622	NA	NA	NA	2.027	2.728	NA	NA	NA	NA	NA	NA	NA	NA	4757.26
ENSG00000249476	NA	NA	NA	NA	NA	NA	NA	NA	-2.73	NA	NA	NA	NA	NA	NA	NA	26.954
ENSG00000164211	NA	NA	-2.03	NA	NA	NA	NA	NA	-2.28	NA	NA	NA	NA	NA	NA	NA	200.698
ENSG00000134986	2.258	2.654	2.856	NA	NA	NA	2.103	3.575	2.106	NA	NA	NA	NA	NA	NA	NA	198.456
ENSG00000129595	2.46	2.21	2.772	NA	NA	NA	NA	2.987	NA	2.02	NA	NA	NA	NA	NA	NA	88.7658
ENSG00000212643	-3.37	-3.23	-2.71	NA	NA	NA	-2.14	-2.82	-2.44	NA	NA	NA	NA	NA	NA	NA	46.038
ENSG00000270067	-3.97	-4.06	NA	NA	NA	NA	NA	-2.62	-2.59	NA	NA	NA	NA	NA	NA	NA	27.4251
ENSG00000279522	-3.24	-3.66	-3.15	NA	NA	NA	NA	-2.66	-2.39	NA	NA	NA	NA	NA	NA	NA	32.218
ENSG00000171444	NA	NA	NA	NA	NA	NA	NA	NA	-2.11	NA	-2.02	NA	NA	NA	NA	NA	193.774
ENSG00000243414	-2.03	NA	NA	NA	NA	NA	NA	NA	NA	NA	NA	NA	NA	NA	NA	NA	832.485
ENSG00000133835	NA	NA	NA	NA	NA	NA	NA	2.411	2.343	NA	NA	NA	NA	NA	NA	NA	1304.02
ENSG00000251293	NA	NA	2.374	NA	NA	NA	NA	NA	NA	NA	NA	NA	NA	NA	NA	-2.27	6.67956
ENSG00000164185	-2.12	-2.49	-2.31	NA	NA	NA	NA	NA	-2.38	NA	NA	NA	NA	NA	NA	NA	37.8666
ENSG00000251538	NA	NA	NA	NA	NA	2.755	NA	NA	NA	NA	NA	NA	NA	NA	NA	NA	10.5321
ENSG00000250539	NA	NA	NA	NA	NA	NA	NA	NA	2.735	NA	2.351	NA	NA	NA	NA	NA	98.3141
ENSG00000248752	NA	NA	2.747	NA	NA	3.206	NA	NA	NA	NA	NA	NA	NA	NA	NA	NA	11.5422
ENSG00000164904	NA	2.263	NA	NA	NA	NA	NA	NA	NA	NA	NA	NA	NA	NA	NA	NA	582.169
ENSG00000251072	-2.26	NA	-2.37	NA	NA	NA	NA	-3.08	-3.24	NA	NA	NA	NA	NA	NA	NA	22.5464
ENSG00000064651	NA	2.015	2.081	NA	NA	NA	NA	3.271	2.62	NA	NA	NA	NA	NA	NA	NA	2339.18
ENSG00000198108	NA	NA	2.341	NA	NA	NA	NA	NA	NA	NA	NA	NA	NA	NA	NA	NA	34.4165
ENSG00000169567	NA	2.006	NA	NA	NA	NA	NA	NA	NA	NA	NA	NA	NA	NA	NA	NA	8873.27
ENSG00000164406	NA	NA	NA	NA	NA	NA	NA	-2.06	NA	NA	NA	NA	NA	NA	NA	NA	49.8448
ENSG00000271737	NA	NA	2.326	NA	NA	NA	NA	NA	NA	NA	NA	NA	NA	NA	NA	NA	12.2895
ENSG00000006837	NA	NA	NA	NA	NA	NA	NA	NA	-2.19	NA	NA	NA	NA	NA	NA	NA	527.848
ENSG00000248559	NA	NA	NA	NA	NA	NA	NA	-2.32	NA	NA	NA	NA	NA	NA	NA	NA	10.6546
ENSG00000250994	NA	NA	2.443	NA	NA	NA	NA	NA	NA	NA	NA	NA	NA	NA	NA	NA	18.2963
ENSG00000251169	2.417	NA	NA	NA	NA	NA	NA	2.901	2.516	NA	NA	NA	NA	NA	NA	NA	13.2441
ENSG00000043143	NA	NA	NA	NA	NA	NA	NA	2.059	NA	NA	NA	NA	NA	NA	NA	NA	543.731
ENSG00000152705	NA	NA	NA	NA	NA	NA	NA	NA	NA	NA	-2.14	NA	NA	NA	NA	NA	131.374
ENSG00000120708	4.271	4.365	3.797	NA	NA	NA	2.083	3.677	4.263	NA	2.046	NA	NA	NA	NA	NA	2516.46
ENSG00000120709	NA	-2.42	-2.27	NA	NA	NA	NA	-2.18	NA	NA	NA	NA	NA	NA	NA	NA	628.226
ENSG00000120738	5.962	2.595	3.433	NA	NA	NA	4.066	3.301	2.725	NA	NA	NA	NA	NA	NA	NA	898.038
ENSG00000281398	NA	NA	2.439	NA	2.111	NA	NA	NA	NA	NA	NA	NA	NA	NA	NA	NA	772.513
ENSG00000120727	NA	NA	-2.11	NA	NA	NA	NA	NA	NA	NA	NA	NA	NA	NA	NA	NA	4209.24
ENSG00000272742	NA	NA	NA	NA	NA	NA	NA	2.141	NA	NA	NA	NA	NA	NA	NA	NA	14.7982
ENSG00000170482	NA	NA	NA	NA	NA	NA	NA	2.504	NA	NA	NA	NA	NA	NA	NA	NA	20.4812
ENSG00000113070	NA	-2.91	-3.34	-3.05	-3.49	NA	NA	NA	NA	NA	NA	NA	NA	NA	NA	NA	203.456
ENSG00000213523	NA	NA	NA	NA	NA	NA	NA	-2.49	NA	NA	NA	NA	NA	NA	NA	NA	1945.33
ENSG00000112855	NA	NA	NA	NA	NA	NA	NA	-2.03	-2.06	NA	NA	NA	NA	NA	NA	NA	790.073
ENSG00000204970	2.353	2.171	NA	NA	NA	NA	NA	2.606	NA	NA	NA	NA	NA	NA	NA	NA	921.803
ENSG00000204969	2.352	2.17	NA	NA	NA	NA	NA	2.602	NA	NA	NA	NA	NA	NA	NA	NA	921.34
ENSG00000255408	2.359	2.178	NA	NA	NA	NA	NA	2.606	NA	NA	NA	NA	NA	NA	NA	NA	920.583
ENSG00000204967	2.362	2.203	NA	NA	NA	NA	NA	2.641	NA	NA	NA	NA	NA	NA	NA	NA	905.143
ENSG00000204965	2.39	2.181	NA	NA	NA	NA	NA	2.668	NA	NA	NA	NA	NA	NA	NA	NA	847.898
ENSG00000081842	2.513	2.323	NA	NA	NA	NA	NA	2.773	NA	NA	NA	NA	NA	NA	NA	NA	799.56
ENSG00000204963	2.57	2.372	NA	NA	NA	NA	NA	2.853	NA	NA	NA	NA	NA	NA	NA	NA	784.057
ENSG00000204962	2.585	2.382	NA	NA	NA	NA	NA	2.882	NA	NA	NA	NA	NA	NA	NA	NA	778.317
ENSG00000204961	2.613	2.402	NA	NA	NA	NA	2.053	3.012	NA	NA	NA	NA	NA	NA	NA	NA	768.851
ENSG00000250120	2.619	2.4	NA	NA	NA	NA	2.087	3.066	NA	NA	NA	NA	NA	NA	NA	NA	753.753
ENSG00000249158	2.703	2.512	NA	NA	NA	NA	2.134	3.132	NA	NA	NA	NA	NA	NA	NA	NA	737.803
ENSG00000251664	2.713	2.501	NA	NA	NA	NA	2.157	3.167	NA	NA	NA	NA	NA	NA	NA	NA	700.827
ENSG00000239389	2.851	2.635	2.081	NA	NA	NA	2.268	3.368	NA	NA	NA	NA	NA	NA	NA	NA	642.569
ENSG00000248383	3.085	2.883	2.111	NA	NA	NA	2.479	3.837	2.092	NA	NA	NA	NA	NA	NA	NA	577.208
ENSG00000243232	3.07	2.916	2.315	NA	NA	NA	2.569	3.877	2.36	NA	NA	NA	NA	NA	NA	NA	368.131
ENSG00000272154	NA	NA	2.21	NA	NA	NA	NA	NA	NA	NA	NA	NA	NA	NA	NA	NA	4.57521
ENSG00000280029	NA	NA	NA	NA	NA	NA	NA	2.689	NA	NA	NA	NA	NA	NA	NA	NA	28.6163
ENSG00000187372	NA	NA	2.821	NA	3.947	3.15	NA	NA	NA	NA	NA	NA	NA	NA	NA	-3.26	9.41599
ENSG00000187678	NA	NA	2.681	NA	NA	NA	NA	NA	2.353	NA	2.2	NA	NA	NA	NA	NA	388.912
ENSG00000231185	2.236	2.325	2.651	NA	NA	NA	NA	2.525	NA	NA	NA	NA	NA	NA	NA	NA	391.476
ENSG00000113580	NA	NA	NA	NA	NA	NA	2.251	2.147	NA	NA	NA	NA	NA	NA	NA	NA	6133.62
ENSG00000231579	NA	NA	-2.38	NA	NA	NA	NA	-2.03	NA	NA	NA	NA	NA	NA	NA	NA	196.385
ENSG00000173261	NA	-2.36	NA	NA	NA	NA	NA	NA	-2.32	NA	-2	NA	NA	NA	NA	NA	189.472
ENSG00000156475	NA	NA	NA	NA	NA	NA	NA	NA	NA	2.507	NA	NA	NA	NA	NA	NA	34.1292
ENSG00000183111	NA	NA	NA	NA	NA	NA	NA	NA	NA	NA	-2.48	NA	NA	NA	NA	NA	157.764
ENSG00000155846	NA	NA	2.573	NA	3.866	NA	NA	NA	NA	NA	NA	NA	NA	NA	NA	NA	67.5178
ENSG00000182578	2.209	NA	NA	NA	NA	NA	NA	NA	NA	NA	NA	NA	NA	NA	NA	NA	52.4505
ENSG00000019582	4.943	NA	NA	-10	-5.87	NA	NA	NA	NA	NA	NA	NA	NA	-9	NA	NA	39.1166
ENSG00000256235	NA	NA	NA	NA	NA	NA	NA	-2.36	-2.66	NA	NA	NA	NA	NA	NA	NA	88.0473
ENSG00000164574	NA	NA	NA	NA	NA	NA	NA	2.222	NA	NA	NA	NA	NA	NA	NA	NA	1566.07
ENSG00000113249	2.463	2.454	NA	NA	NA	NA	2.416	3.238	2.741	NA	NA	NA	NA	NA	NA	NA	1911.8
ENSG00000113272	NA	NA	-2.63	NA	NA	NA	NA	NA	NA	NA	NA	NA	NA	NA	NA	NA	628.594
ENSG00000155858	-2.15	NA	NA	NA	NA	NA	NA	NA	NA	NA	NA	NA	NA	NA	NA	NA	271.36
ENSG00000164330	NA	NA	2.442	NA	3.615	NA	NA	NA	NA	NA	NA	NA	NA	NA	NA	NA	227.735
ENSG00000249738	NA	NA	NA	NA	NA	NA	NA	NA	NA	NA	NA	NA	NA	NA	NA	-2.93	75.0976
ENSG00000135083	2.173	2.081	2.049	NA	NA	NA	NA	2.035	NA	NA	NA	NA	NA	NA	NA	NA	485.065
ENSG00000164609	NA	NA	-2.54	NA	NA	NA	NA	NA	-2.12	NA	-2.19	NA	NA	NA	NA	NA	3449.51
ENSG00000164611	-3.34	-2.71	-3.32	NA	NA	NA	-2.41	-5.23	-2.36	-2.17	NA	NA	NA	NA	NA	NA	286.185
ENSG00000229119	NA	NA	NA	NA	NA	NA	-2.16	-2.15	NA	NA	NA	NA	NA	NA	NA	NA	4998.91
ENSG00000253861	NA	-2.05	NA	NA	NA	NA	NA	NA	NA	NA	NA	NA	NA	NA	NA	NA	365.19
ENSG00000134516	NA	NA	NA	NA	NA	NA	NA	2.216	NA	NA	NA	NA	NA	NA	NA	NA	22.8966
ENSG00000254256	NA	NA	NA	NA	NA	NA	-2.33	-2.3	NA	NA	NA	NA	NA	NA	NA	NA	95.9404
ENSG00000254012	NA	NA	NA	NA	NA	NA	-2.33	-2.3	NA	NA	NA	NA	NA	NA	NA	NA	95.9404
ENSG00000174705	NA	NA	2.141	NA	NA	NA	NA	2.076	2.193	NA	NA	NA	NA	NA	NA	NA	252.945
ENSG00000214357	NA	NA	2.437	NA	NA	3.1	NA	NA	NA	NA	NA	NA	NA	NA	NA	NA	11.4971
ENSG00000164463	NA	NA	NA	NA	-2.1	NA	NA	NA	NA	NA	NA	NA	NA	NA	NA	NA	939.014
ENSG00000113734	-2.01	-2.04	-3.31	NA	NA	NA	NA	-2.82	-2.54	NA	NA	NA	NA	NA	NA	NA	514.293
ENSG00000183072	NA	NA	NA	NA	NA	NA	NA	-2.46	NA	NA	NA	NA	NA	NA	NA	NA	25.83
ENSG00000113739	NA	NA	-2.03	NA	NA	NA	NA	NA	NA	NA	-2.34	NA	NA	NA	NA	NA	818.024
ENSG00000113742	NA	NA	NA	NA	-2.02	NA	NA	NA	NA	NA	NA	NA	NA	NA	NA	NA	2773.68
ENSG00000120149	NA	-2.12	-2.89	NA	NA	NA	NA	NA	NA	NA	NA	NA	NA	NA	NA	NA	205.718
ENSG00000145920	11.31	17.17	18.81	NA	NA	NA	2.382	29.04	29.31	12.19	12.3	NA	NA	-5.09	NA	NA	445.059
ENSG00000250820	-2.21	NA	NA	NA	NA	NA	NA	-2.41	-2.08	NA	NA	NA	NA	NA	NA	NA	176.653
ENSG00000048162	NA	NA	NA	NA	NA	NA	NA	NA	NA	NA	2.24	2.198	NA	NA	NA	NA	673.517
ENSG00000175416	NA	NA	NA	NA	NA	NA	-2.4	-3.43	NA	NA	NA	NA	NA	NA	NA	NA	769.64
ENSG00000160883	-2.31	NA	NA	NA	NA	NA	NA	-2.71	-2.9	NA	NA	NA	NA	NA	NA	NA	16.9683
ENSG00000160867	NA	NA	NA	NA	NA	NA	NA	NA	NA	NA	2.396	NA	NA	NA	NA	NA	69.6156
ENSG00000169228	2.018	NA	NA	NA	NA	NA	NA	NA	NA	NA	NA	NA	NA	NA	NA	NA	119.48
ENSG00000213347	2.019	NA	NA	NA	NA	NA	NA	NA	NA	NA	NA	NA	NA	NA	NA	NA	136.976
ENSG00000169230	NA	NA	NA	NA	NA	NA	NA	-2.03	NA	NA	NA	NA	NA	NA	NA	NA	1815.58
ENSG00000131187	NA	NA	NA	NA	NA	NA	-2.39	-2.16	NA	NA	2.312	NA	NA	NA	NA	NA	73.0817
ENSG00000246334	NA	NA	2.431	NA	2.839	NA	NA	NA	NA	NA	NA	NA	NA	NA	NA	NA	66.8089
ENSG00000131188	NA	NA	NA	NA	NA	NA	-2.32	NA	NA	NA	NA	NA	NA	NA	NA	NA	51.2876
ENSG00000184840	NA	NA	NA	NA	NA	NA	NA	-2.13	NA	NA	NA	NA	NA	NA	NA	NA	1719.03
ENSG00000250420	NA	NA	2.125	NA	NA	NA	NA	NA	NA	NA	NA	NA	NA	NA	NA	NA	5.00446
ENSG00000161013	NA	2.071	2.399	NA	NA	NA	NA	NA	2.269	NA	2.414	NA	NA	NA	NA	NA	579.716
ENSG00000161011	NA	NA	NA	NA	NA	NA	NA	NA	NA	NA	2.198	NA	NA	NA	NA	NA	11440.7
ENSG00000250509	5.193	4.904	2.647	NA	NA	NA	2.732	3.566	3.162	NA	NA	NA	NA	NA	NA	NA	88.7432
ENSG00000146054	NA	2.222	NA	NA	NA	NA	NA	NA	NA	NA	NA	NA	NA	NA	NA	NA	101.669
ENSG00000112679	NA	NA	2.135	NA	NA	NA	NA	NA	NA	NA	NA	NA	NA	NA	NA	NA	273.635
ENSG00000137265	NA	NA	-2.49	-4.02	-3.21	NA	NA	NA	NA	NA	NA	NA	NA	-4.04	NA	NA	12.7449
ENSG00000164379	2.235	NA	NA	NA	NA	NA	NA	NA	2.223	NA	NA	NA	NA	NA	NA	NA	102.095
ENSG00000137273	NA	NA	2.088	NA	2.408	NA	NA	NA	NA	NA	2.262	NA	NA	NA	NA	NA	119.584
ENSG00000021355	NA	NA	NA	NA	NA	NA	NA	2.149	NA	NA	NA	NA	NA	NA	NA	NA	2783.78
ENSG00000124588	NA	2.219	2.074	NA	NA	NA	NA	NA	NA	NA	NA	NA	NA	NA	NA	NA	374.9
ENSG00000216819	NA	NA	NA	NA	NA	NA	NA	-2.34	NA	NA	NA	NA	NA	NA	NA	NA	38.4245
ENSG00000137285	NA	NA	NA	NA	NA	NA	NA	-2.11	NA	NA	NA	NA	NA	NA	NA	NA	199
ENSG00000260604	NA	NA	NA	NA	NA	NA	2.14	2.432	NA	NA	NA	NA	NA	NA	NA	NA	43.3723
ENSG00000271978	NA	NA	3.045	NA	NA	NA	NA	NA	NA	NA	NA	NA	NA	NA	NA	NA	14.3244
ENSG00000112799	NA	NA	2.048	NA	NA	NA	NA	NA	NA	NA	NA	NA	NA	NA	NA	NA	4.5744
ENSG00000238221	NA	-2.23	NA	-3.12	NA	NA	NA	NA	NA	NA	NA	NA	NA	NA	NA	NA	23.7202
ENSG00000234115	NA	NA	NA	NA	NA	NA	NA	2.193	NA	NA	NA	NA	NA	NA	NA	NA	9.60505
ENSG00000188428	NA	NA	NA	NA	NA	NA	NA	NA	-2.23	NA	-2.75	NA	NA	NA	NA	NA	608.879
ENSG00000282913	NA	NA	NA	NA	NA	NA	NA	NA	NA	NA	-2.21	NA	NA	NA	NA	NA	133.236
ENSG00000181355	NA	NA	NA	NA	NA	NA	NA	2.231	NA	2.582	NA	NA	NA	NA	NA	NA	39.7195
ENSG00000111859	NA	-2.12	NA	NA	NA	NA	NA	NA	NA	NA	NA	NA	NA	NA	NA	NA	3294.78
ENSG00000205269	NA	NA	NA	NA	NA	NA	NA	2.018	NA	NA	NA	NA	NA	NA	NA	NA	96.2592
ENSG00000229896	NA	NA	NA	NA	2.247	NA	NA	NA	NA	NA	NA	NA	NA	NA	NA	-2.06	4.41556
ENSG00000078401	2.134	3.18	3.133	NA	NA	NA	NA	2.558	3.956	NA	2.271	NA	NA	NA	NA	NA	1157.79
ENSG00000124788	NA	NA	NA	NA	NA	NA	NA	NA	NA	NA	-2.1	NA	NA	NA	NA	NA	2331.38
ENSG00000112242	NA	NA	2.112	NA	NA	NA	NA	NA	NA	NA	NA	NA	NA	NA	NA	NA	448.965
ENSG00000124766	NA	NA	NA	NA	-2.24	NA	2.064	NA	NA	-2.03	-2.6	NA	NA	NA	NA	NA	3086.52
ENSG00000272168	2.726	3.196	2.83	NA	NA	NA	2.624	2.653	3.125	NA	NA	NA	NA	NA	NA	NA	184.28
ENSG00000112293	2.017	NA	NA	NA	NA	NA	NA	2.742	2.7	NA	NA	NA	NA	NA	NA	NA	43.3491
ENSG00000137261	6.355	9.732	11.14	NA	NA	NA	2.876	10.64	7.431	3.699	2.584	NA	NA	-2.46	NA	NA	316.82
ENSG00000111802	NA	2.126	NA	NA	NA	NA	NA	2.322	2.783	NA	2.046	NA	NA	NA	NA	NA	2246.67
ENSG00000124564	NA	NA	NA	NA	NA	NA	NA	2.589	2.201	2.603	NA	NA	NA	NA	NA	NA	18.0884
ENSG00000278637	NA	2.729	NA	NA	NA	NA	NA	NA	2.23	NA	3.809	NA	NA	NA	NA	NA	38.7353
ENSG00000278705	NA	NA	NA	NA	NA	NA	-2.19	NA	NA	2.624	3.806	NA	NA	NA	NA	NA	319.168
ENSG00000276410	-2.54	-2.08	-3.11	NA	NA	NA	-2.48	-2.71	-2.47	NA	NA	NA	NA	NA	NA	NA	2938.92
ENSG00000187837	-2.45	NA	-3.16	NA	NA	NA	-3.1	-3.06	-2.81	NA	NA	NA	NA	NA	NA	NA	1678.03
ENSG00000010704	2.587	2.336	2.374	NA	NA	NA	NA	2.527	2.333	NA	NA	NA	NA	NA	NA	NA	69.9887
ENSG00000180596	-2.08	NA	-2.34	NA	NA	NA	NA	NA	NA	NA	NA	NA	NA	NA	NA	NA	724.944
ENSG00000274290	NA	NA	-2.18	NA	NA	NA	NA	NA	-2.31	NA	-2.44	NA	NA	NA	NA	NA	797.317
ENSG00000277157	NA	NA	NA	NA	NA	NA	-3.7	NA	NA	NA	NA	NA	NA	NA	NA	NA	106.346
ENSG00000277224	NA	NA	-2.31	NA	NA	NA	NA	-2.27	NA	NA	NA	NA	NA	NA	NA	NA	16.6494
ENSG00000277775	NA	NA	NA	NA	NA	NA	NA	NA	-2.34	NA	NA	NA	NA	NA	NA	NA	16.4137
ENSG00000124508	NA	-2.33	-2.72	NA	NA	NA	NA	-2.6	-2.35	NA	NA	NA	NA	NA	NA	NA	100.289
ENSG00000112763	-2.31	-2.36	-2.02	NA	NA	NA	NA	-2.4	NA	NA	NA	NA	NA	NA	NA	NA	306.588
ENSG00000228223	NA	NA	NA	NA	NA	NA	NA	NA	NA	NA	-2.17	NA	NA	NA	NA	NA	216.829
ENSG00000146109	NA	NA	NA	NA	NA	NA	-2	-2.49	NA	NA	NA	NA	NA	NA	NA	NA	634.354
ENSG00000241549	NA	NA	2.503	NA	2.533	NA	NA	NA	NA	NA	NA	NA	NA	NA	NA	-2.55	155.409
ENSG00000124635	NA	NA	NA	NA	NA	NA	-2.09	NA	NA	NA	NA	NA	NA	NA	NA	NA	81.6909
ENSG00000196787	-2.22	NA	NA	NA	NA	NA	NA	NA	NA	NA	NA	NA	NA	NA	NA	NA	140.546
ENSG00000197903	NA	NA	NA	NA	NA	NA	-2.66	-2.2	NA	NA	NA	NA	NA	NA	NA	NA	331.684
ENSG00000274997	NA	NA	NA	NA	NA	NA	NA	NA	NA	NA	2.971	NA	NA	NA	NA	NA	45.2871
ENSG00000112812	2.207	2.29	NA	NA	NA	NA	2.082	2.861	2.516	NA	NA	NA	NA	NA	NA	NA	62.3331
ENSG00000158553	-4.19	-3.73	NA	NA	NA	NA	-2.73	-2.32	NA	NA	NA	NA	NA	NA	NA	NA	52.3868
ENSG00000196747	NA	NA	NA	NA	NA	NA	-2.51	NA	NA	NA	NA	NA	NA	NA	NA	NA	29.5557
ENSG00000278828	-2.5	NA	-4.04	NA	NA	NA	-2.39	-2.34	NA	NA	NA	NA	NA	NA	NA	NA	53.5936
ENSG00000233822	NA	-2.27	-2.83	NA	NA	NA	NA	-2.47	-2.33	NA	NA	NA	NA	NA	NA	NA	287.801
ENSG00000197153	NA	NA	NA	NA	NA	NA	-3.28	NA	NA	NA	2.382	NA	NA	NA	NA	NA	61.9932
ENSG00000278677	NA	NA	NA	NA	NA	NA	-2.32	NA	NA	NA	NA	NA	NA	NA	NA	NA	35.9731
ENSG00000197279	NA	NA	NA	NA	NA	NA	NA	NA	-2.92	NA	NA	NA	NA	NA	NA	NA	101.855
ENSG00000219891	NA	NA	-2.2	NA	NA	NA	NA	NA	NA	NA	NA	NA	NA	NA	NA	NA	5.93381
ENSG00000226314	NA	NA	NA	NA	2.538	NA	NA	NA	NA	NA	NA	NA	NA	NA	NA	NA	40.1759
ENSG00000187626	-2.05	NA	NA	NA	NA	NA	NA	-2.18	NA	NA	NA	NA	NA	NA	NA	NA	127.05
ENSG00000197062	NA	NA	-2.21	NA	NA	NA	NA	-2	-2.58	NA	NA	NA	NA	NA	NA	NA	347.7
ENSG00000276302	NA	NA	-2.27	NA	NA	NA	NA	-2.03	-2.58	NA	NA	NA	NA	NA	NA	NA	358.158
ENSG00000189298	NA	-2.37	-2.3	NA	NA	NA	NA	-2.02	-2.61	NA	NA	NA	NA	NA	NA	NA	108.535
ENSG00000158691	NA	NA	-2.17	NA	NA	NA	NA	NA	NA	NA	NA	NA	NA	NA	NA	NA	219.342
ENSG00000204616	NA	NA	2.673	NA	NA	NA	NA	2.467	NA	NA	NA	NA	NA	NA	NA	NA	9.7028
ENSG00000248167	NA	NA	NA	NA	NA	NA	NA	-2.24	NA	NA	NA	NA	NA	NA	NA	NA	133.74
ENSG00000241370	NA	NA	NA	NA	NA	NA	-2.1	-2.97	NA	NA	NA	NA	NA	NA	NA	NA	81.3988
ENSG00000204592	NA	NA	-2.23	NA	NA	NA	-2.23	-2.73	-2.12	NA	NA	NA	NA	NA	NA	NA	301.21
ENSG00000204568	NA	NA	-2.23	NA	NA	NA	NA	-2.31	-2.21	NA	NA	NA	NA	NA	NA	NA	1277.24
ENSG00000204560	NA	NA	NA	NA	NA	NA	NA	-2.16	NA	NA	NA	NA	NA	NA	NA	NA	217.736
ENSG00000196230	NA	NA	NA	NA	NA	NA	NA	NA	2.291	NA	2.296	NA	NA	NA	NA	NA	1072.64
ENSG00000137312	2.018	NA	NA	NA	NA	NA	NA	NA	NA	NA	NA	NA	NA	NA	NA	NA	904.397
ENSG00000137331	2.805	2.591	3.116	NA	NA	NA	NA	2.284	2.95	NA	2.202	NA	NA	NA	NA	NA	184.149
ENSG00000227939	2.028	2.095	NA	NA	NA	NA	NA	NA	2.465	NA	2.074	NA	NA	NA	NA	NA	182.059
ENSG00000234745	NA	NA	NA	NA	NA	NA	NA	-2.83	NA	NA	NA	NA	NA	NA	NA	NA	85.0473
ENSG00000204520	NA	NA	NA	NA	NA	NA	NA	-2.27	NA	NA	NA	NA	NA	NA	NA	NA	140.612
ENSG00000206337	NA	NA	NA	NA	NA	NA	NA	-2.28	NA	NA	NA	NA	NA	NA	NA	NA	147.425
ENSG00000204516	-2.38	-2.12	NA	NA	NA	NA	-2.12	-3.52	NA	NA	NA	NA	NA	NA	NA	NA	36.2105
ENSG00000204438	NA	NA	NA	NA	NA	NA	NA	-2.02	NA	NA	NA	NA	NA	NA	NA	NA	84.2911
ENSG00000204389	NA	4.702	5.557	NA	3.341	NA	NA	2.179	6.576	NA	5.159	NA	NA	NA	NA	NA	999.219
ENSG00000204388	NA	4.218	5.268	NA	3.478	NA	NA	NA	6.337	NA	5.234	NA	NA	NA	NA	NA	794.603
ENSG00000204386	NA	NA	NA	NA	NA	NA	-2.11	-2.54	NA	NA	NA	NA	NA	NA	NA	NA	226.009
ENSG00000204344	NA	NA	NA	NA	NA	NA	NA	-2.28	-2.28	NA	NA	NA	NA	NA	NA	NA	47.8712
ENSG00000240065	NA	NA	NA	NA	-2.37	NA	NA	NA	NA	NA	NA	NA	NA	NA	NA	NA	5.34625
ENSG00000168394	NA	NA	NA	NA	NA	NA	-2.26	NA	NA	NA	NA	NA	NA	NA	NA	NA	77.859
ENSG00000204248	NA	NA	NA	NA	NA	NA	NA	-2.74	-2.52	NA	NA	NA	NA	NA	NA	NA	12.275
ENSG00000204228	3.945	2.775	2.475	NA	NA	NA	NA	NA	2.144	NA	NA	NA	NA	NA	NA	NA	86.582
ENSG00000204220	2.021	2.092	NA	NA	NA	NA	NA	NA	2.314	NA	NA	NA	NA	NA	NA	NA	224.2
ENSG00000197283	NA	NA	NA	NA	NA	NA	NA	NA	-2.07	NA	NA	NA	NA	NA	NA	NA	184.438
ENSG00000213588	NA	NA	-2.23	NA	NA	NA	NA	NA	-2.21	NA	NA	NA	NA	NA	NA	NA	167.516
ENSG00000030110	NA	-2.09	NA	NA	NA	NA	-2.21	-3.01	NA	NA	NA	NA	NA	NA	NA	NA	160.103
ENSG00000161904	NA	NA	NA	NA	NA	NA	NA	-2.24	NA	NA	NA	NA	NA	NA	NA	NA	585.942
ENSG00000186577	2.032	NA	NA	NA	NA	NA	NA	NA	NA	NA	NA	NA	NA	NA	NA	NA	169.669
ENSG00000197753	2.441	2.361	NA	NA	NA	NA	NA	NA	NA	NA	NA	NA	NA	NA	NA	NA	17.4738
ENSG00000112081	NA	2.017	NA	NA	NA	NA	NA	NA	2.513	NA	NA	NA	NA	NA	NA	NA	5478.28
ENSG00000124772	NA	NA	NA	-4.18	NA	NA	NA	NA	NA	NA	NA	NA	NA	-3.24	NA	NA	10.5217
ENSG00000137409	NA	NA	NA	NA	NA	NA	-2.09	-2.4	NA	NA	NA	NA	NA	NA	NA	NA	2181.81
ENSG00000137193	NA	NA	-2.2	NA	NA	NA	NA	NA	NA	NA	NA	NA	NA	NA	NA	NA	853.979
ENSG00000112130	NA	NA	-2.41	NA	NA	NA	NA	NA	NA	NA	NA	NA	NA	NA	NA	NA	469.946
ENSG00000137200	NA	NA	NA	NA	NA	NA	NA	NA	-2.06	NA	NA	NA	NA	NA	NA	NA	539.98
ENSG00000198937	NA	NA	NA	NA	NA	NA	NA	NA	NA	NA	2.561	NA	NA	NA	NA	NA	150.905
ENSG00000164626	NA	NA	NA	NA	NA	NA	NA	NA	NA	2.171	2.289	NA	NA	NA	NA	NA	66.3867
ENSG00000161912	NA	NA	NA	NA	NA	NA	NA	NA	-2	NA	NA	NA	NA	NA	NA	NA	81.254
ENSG00000112561	-2.24	NA	NA	NA	NA	NA	NA	-2.77	NA	NA	NA	NA	NA	NA	NA	NA	18.1421
ENSG00000164663	NA	NA	NA	NA	NA	NA	NA	NA	-2.27	NA	NA	NA	NA	NA	NA	NA	297.533
ENSG00000112578	NA	NA	-2.29	NA	NA	NA	NA	-2.17	NA	NA	NA	NA	NA	NA	NA	NA	549.797
ENSG00000112576	NA	NA	NA	NA	NA	NA	-2.14	NA	NA	NA	NA	NA	NA	NA	NA	NA	130.57
ENSG00000137413	NA	-2.11	-2.08	NA	NA	NA	NA	-2.04	-2.49	NA	-2.03	NA	NA	NA	NA	NA	482.156
ENSG00000112599	-2.92	-2.83	NA	NA	NA	NA	NA	-2.23	-3.27	NA	-2.33	NA	NA	NA	NA	NA	53.5828
ENSG00000146223	NA	NA	-2.25	NA	NA	NA	NA	NA	NA	NA	NA	NA	NA	NA	NA	NA	5431.98
ENSG00000221821	2.232	NA	NA	NA	NA	NA	NA	NA	NA	NA	NA	NA	NA	NA	NA	NA	46.4121
ENSG00000112640	NA	NA	NA	NA	NA	NA	NA	-2.14	NA	NA	NA	NA	NA	NA	NA	NA	238.167
ENSG00000124702	NA	NA	-2.06	NA	NA	NA	NA	-2.38	-2.03	NA	NA	NA	NA	NA	NA	NA	556.875
ENSG00000044090	2.712	2.25	2.246	NA	NA	NA	NA	2.005	NA	NA	NA	NA	NA	NA	NA	NA	269.15
ENSG00000112651	NA	-2.25	-2.6	NA	NA	NA	-2.44	-3.33	-2.74	NA	NA	NA	NA	NA	NA	NA	404.01
ENSG00000112658	NA	NA	NA	NA	NA	NA	NA	-2.07	NA	NA	NA	NA	NA	NA	NA	NA	255.821
ENSG00000112667	2.373	2.295	2.957	NA	NA	NA	NA	NA	2.423	NA	NA	NA	NA	NA	NA	NA	274.442
ENSG00000137221	NA	NA	NA	NA	NA	NA	-2.05	-2.33	NA	NA	NA	NA	NA	NA	NA	NA	218.267
ENSG00000172432	2.095	NA	NA	NA	-2.08	NA	NA	NA	NA	NA	NA	NA	NA	NA	NA	NA	1532.28
ENSG00000124688	NA	NA	NA	NA	NA	NA	NA	-2.07	NA	NA	NA	NA	NA	NA	NA	NA	544.719
ENSG00000096384	NA	NA	NA	NA	NA	NA	NA	NA	2.528	NA	2.45	NA	NA	NA	NA	NA	20905.5
ENSG00000146232	NA	NA	NA	NA	NA	NA	NA	-2.48	NA	NA	NA	NA	NA	NA	NA	NA	94.8543
ENSG00000124608	NA	NA	NA	NA	NA	NA	NA	-2.05	NA	NA	NA	NA	NA	NA	NA	NA	157.035
ENSG00000196284	NA	NA	NA	NA	2.046	NA	NA	NA	NA	NA	NA	NA	NA	NA	NA	NA	1950.37
ENSG00000146072	NA	NA	NA	NA	NA	NA	NA	2.215	2.036	NA	NA	NA	NA	NA	NA	NA	1309.31
ENSG00000153294	4.473	3.62	2.26	NA	NA	NA	3.345	4.385	3.324	NA	NA	NA	NA	NA	NA	NA	457.788
ENSG00000230204	2.993	3.391	3.168	NA	NA	NA	2.013	4.289	4.183	2.131	2.078	NA	NA	NA	NA	NA	115.827
ENSG00000170927	NA	NA	2.265	NA	NA	NA	NA	NA	NA	NA	NA	NA	NA	NA	NA	NA	20.2145
ENSG00000001084	2.686	2.921	2.69	NA	NA	NA	2.271	3.687	3.628	NA	NA	NA	NA	NA	NA	NA	4870.97
ENSG00000231683	9.355	10.06	8.901	NA	NA	NA	6.4	15.36	9.974	2.4	NA	NA	NA	NA	NA	NA	860.9
ENSG00000235899	4.598	4.803	4.105	NA	NA	NA	5.038	4.951	3.834	NA	NA	NA	NA	NA	NA	NA	385.118
ENSG00000124749	NA	NA	NA	NA	NA	NA	NA	2.428	NA	NA	NA	NA	NA	NA	NA	NA	40.2745
ENSG00000151917	NA	2.105	2.709	NA	NA	NA	NA	2.917	2.328	NA	NA	NA	NA	NA	NA	NA	135.048
ENSG00000112200	NA	NA	-2.01	NA	NA	NA	NA	NA	NA	NA	NA	NA	NA	NA	NA	NA	2029.75
ENSG00000112208	NA	NA	NA	NA	NA	NA	NA	NA	2.395	NA	NA	NA	NA	NA	NA	NA	1629.17
ENSG00000112232	NA	NA	NA	NA	NA	NA	NA	2.372	NA	NA	NA	NA	NA	NA	NA	NA	22.3098
ENSG00000146166	2.225	2.194	NA	NA	NA	NA	2.96	3.98	2.206	NA	NA	NA	NA	NA	NA	NA	678.561
ENSG00000112245	NA	NA	NA	NA	NA	NA	NA	2.007	NA	NA	NA	NA	NA	NA	NA	NA	12778.8
ENSG00000188107	NA	NA	2.322	NA	NA	NA	NA	NA	NA	NA	NA	NA	NA	NA	NA	NA	165.848
ENSG00000236345	NA	NA	NA	NA	-2.32	NA	NA	NA	NA	NA	NA	NA	NA	NA	NA	NA	100.19
ENSG00000185760	NA	NA	NA	NA	2.73	NA	NA	NA	NA	NA	NA	NA	NA	NA	NA	NA	413.734
ENSG00000233844	NA	NA	NA	NA	3.155	NA	NA	NA	NA	NA	NA	NA	NA	NA	NA	NA	76.6611
ENSG00000231332	2.496	NA	NA	NA	NA	NA	NA	NA	NA	NA	NA	NA	NA	NA	NA	NA	146.255
ENSG00000156535	2.22	2.27	NA	NA	NA	NA	2.128	3.425	2.944	NA	NA	NA	NA	NA	NA	NA	2409.01
ENSG00000223786	NA	NA	NA	NA	NA	NA	NA	2.361	NA	NA	NA	NA	NA	NA	NA	NA	48.7078
ENSG00000118407	4.811	3.793	2.716	NA	NA	NA	3.699	5.991	3.199	NA	NA	NA	NA	NA	NA	NA	465.53
ENSG00000237174	3.189	NA	NA	NA	NA	NA	NA	2.155	2.316	NA	NA	NA	NA	NA	NA	NA	30.4955
ENSG00000146243	NA	NA	NA	NA	NA	NA	NA	NA	NA	NA	-2.11	NA	NA	NA	NA	NA	188.954
ENSG00000135338	NA	-2.17	NA	NA	NA	NA	NA	NA	-2.62	NA	-2.1	NA	NA	NA	NA	-2.45	147.285
ENSG00000198478	NA	NA	NA	NA	NA	NA	NA	2.276	NA	2.335	NA	NA	NA	-2.2	NA	NA	91.5603
ENSG00000118402	-2.3	-2.94	NA	NA	NA	NA	NA	-2.51	-2.91	NA	NA	NA	NA	NA	NA	NA	24.1114
ENSG00000112773	2.001	NA	NA	NA	NA	NA	NA	3.044	2.357	NA	NA	NA	NA	NA	NA	NA	236.346
ENSG00000146242	NA	NA	NA	NA	NA	NA	NA	NA	2.496	NA	2.044	NA	NA	NA	NA	NA	133.062
ENSG00000083097	NA	NA	NA	NA	NA	NA	NA	NA	-2.2	NA	-2.27	NA	NA	NA	NA	NA	363.352
ENSG00000013392	NA	2.416	NA	NA	NA	NA	NA	2.162	NA	NA	NA	NA	NA	NA	NA	NA	208.192
ENSG00000065833	2.268	3.212	4.337	NA	NA	NA	NA	3.604	4.288	NA	2.374	NA	NA	NA	NA	NA	2614.93
ENSG00000135324	4.148	3.412	2.883	NA	NA	NA	NA	4.999	2.562	3.715	NA	NA	NA	-3.07	NA	NA	28.452
ENSG00000135318	-2.09	NA	-2.14	NA	NA	NA	NA	NA	NA	NA	NA	NA	NA	NA	NA	NA	2623.2
ENSG00000281147	NA	2.184	NA	NA	NA	NA	2.987	NA	2.257	NA	NA	NA	NA	NA	NA	NA	41.769
ENSG00000198833	NA	NA	NA	NA	NA	NA	NA	2.202	2.362	NA	NA	NA	NA	NA	NA	NA	1181.02
ENSG00000172469	NA	NA	NA	NA	NA	NA	NA	2.374	NA	NA	NA	NA	NA	NA	NA	NA	228.61
ENSG00000233797	NA	NA	NA	NA	NA	NA	NA	NA	NA	NA	-2.09	NA	NA	NA	NA	NA	101.579
ENSG00000112218	NA	NA	NA	NA	2.513	NA	NA	NA	NA	NA	NA	NA	NA	NA	NA	NA	40.0363
ENSG00000123545	NA	NA	NA	NA	NA	NA	NA	-2.07	NA	NA	NA	NA	NA	NA	NA	NA	2614.61
ENSG00000228439	NA	2.014	NA	NA	NA	NA	NA	NA	NA	NA	NA	NA	NA	NA	NA	NA	234.706
ENSG00000164418	2.25	NA	2.23	NA	NA	NA	NA	2.613	NA	NA	NA	NA	NA	NA	NA	NA	158.529
ENSG00000132429	2.25	2.909	2.82	NA	NA	NA	NA	2.417	2.928	NA	NA	NA	NA	NA	NA	NA	225.644
ENSG00000057657	NA	NA	NA	NA	-2.93	NA	NA	NA	NA	NA	NA	NA	NA	-2.97	NA	NA	14.4057
ENSG00000112297	NA	NA	NA	NA	NA	NA	2.659	2.435	NA	NA	NA	NA	NA	NA	NA	NA	61.8318
ENSG00000130348	NA	NA	-2.57	NA	NA	NA	NA	NA	NA	NA	NA	NA	NA	NA	NA	NA	1179.23
ENSG00000235142	NA	NA	NA	NA	NA	NA	NA	2.158	NA	NA	NA	NA	NA	NA	NA	NA	7.9512
ENSG00000272398	NA	2.622	2.272	NA	NA	NA	NA	3.001	2.791	NA	NA	NA	NA	NA	NA	NA	1949.06
ENSG00000130349	NA	-2.04	-2.99	NA	NA	NA	NA	-2.04	-2.17	NA	NA	NA	NA	NA	NA	NA	290.355
ENSG00000112320	-2.41	NA	NA	NA	NA	NA	NA	NA	NA	NA	NA	NA	NA	NA	NA	NA	60.1379
ENSG00000225093	NA	NA	NA	NA	NA	NA	NA	NA	2.386	NA	2.304	NA	NA	NA	NA	NA	80.889
ENSG00000118689	NA	NA	NA	NA	NA	NA	NA	NA	NA	NA	-2.18	NA	NA	NA	NA	NA	955.731
ENSG00000080546	NA	NA	NA	NA	NA	NA	NA	NA	NA	NA	-2.31	NA	NA	NA	NA	NA	590.234
ENSG00000135587	2.19	2.387	2.863	NA	NA	NA	NA	NA	NA	NA	NA	NA	NA	NA	NA	NA	68.9451
ENSG00000168438	NA	NA	-2.01	NA	NA	NA	NA	NA	NA	NA	NA	NA	NA	NA	NA	NA	981.375
ENSG00000155115	2.079	2.404	NA	NA	NA	NA	NA	2.216	2.246	NA	NA	NA	NA	NA	NA	NA	1221.75
ENSG00000197498	NA	NA	-2.43	NA	NA	NA	NA	NA	NA	NA	NA	NA	NA	NA	NA	NA	4909
ENSG00000009413	NA	NA	NA	NA	NA	NA	NA	NA	NA	NA	-2.06	NA	NA	NA	NA	NA	1649.06
ENSG00000272356	NA	NA	-2.39	NA	NA	NA	NA	NA	NA	NA	NA	NA	NA	NA	NA	NA	31.0167
ENSG00000010810	NA	-2.33	NA	NA	NA	NA	NA	NA	NA	NA	NA	NA	NA	NA	NA	NA	37.6593
ENSG00000074935	NA	NA	-2.55	NA	-2.18	NA	NA	NA	NA	NA	-2.22	NA	NA	NA	NA	NA	1301.29
ENSG00000219773	NA	NA	NA	NA	NA	NA	-2.15	-2.06	NA	NA	NA	NA	NA	NA	NA	NA	421.909
ENSG00000111816	2.041	NA	NA	NA	NA	NA	NA	2.255	NA	NA	NA	NA	NA	NA	NA	NA	708.209
ENSG00000178425	NA	NA	NA	NA	NA	NA	NA	2.017	NA	NA	NA	NA	NA	NA	NA	NA	1239.65
ENSG00000282218	NA	NA	-2.12	NA	NA	NA	NA	NA	NA	NA	-2.15	NA	NA	NA	NA	NA	1548.88
ENSG00000135549	2.165	2.121	NA	NA	NA	NA	NA	2.141	2.042	NA	NA	NA	NA	NA	NA	NA	781.877
ENSG00000172594	NA	NA	NA	NA	NA	NA	NA	2.385	NA	NA	NA	NA	NA	NA	NA	NA	254.605
ENSG00000146373	NA	NA	NA	NA	NA	NA	NA	2.076	NA	NA	NA	NA	NA	NA	NA	NA	766.629
ENSG00000111907	2.199	2.057	NA	NA	NA	NA	NA	2.367	NA	2.033	NA	NA	NA	NA	NA	NA	542.83
ENSG00000135547	NA	NA	NA	NA	2.733	NA	NA	NA	NA	NA	NA	NA	NA	NA	NA	NA	10.4446
ENSG00000111912	NA	NA	NA	NA	-2.55	NA	NA	NA	NA	NA	NA	NA	NA	NA	NA	NA	1829.71
ENSG00000217325	NA	NA	NA	NA	NA	NA	-2.12	-2.4	NA	NA	NA	NA	NA	NA	NA	NA	85.328
ENSG00000226149	NA	NA	NA	NA	NA	NA	NA	2.128	NA	NA	NA	NA	NA	NA	NA	NA	31.5389
ENSG00000146376	2.344	NA	NA	NA	NA	NA	2.059	3.208	NA	NA	NA	NA	NA	NA	NA	NA	730.181
ENSG00000198945	NA	NA	-2.41	NA	NA	NA	NA	NA	NA	NA	NA	NA	NA	NA	NA	NA	221.678
ENSG00000197594	NA	NA	2.02	NA	NA	NA	NA	NA	NA	NA	NA	NA	NA	NA	NA	NA	81.2109
ENSG00000227220	NA	NA	NA	NA	NA	NA	NA	2.236	NA	NA	NA	NA	NA	NA	NA	NA	58.4911
ENSG00000200534	NA	2.3	2.538	NA	NA	NA	NA	2.062	2.733	NA	NA	NA	NA	NA	NA	NA	62.6535
ENSG00000227954	NA	NA	NA	NA	NA	NA	2.35	2.099	NA	NA	NA	NA	NA	NA	NA	NA	1248.73
ENSG00000118514	NA	-2.15	-2.8	NA	NA	NA	NA	-2.41	-2.62	NA	NA	NA	NA	NA	NA	NA	27.1332
ENSG00000231028	NA	NA	NA	NA	NA	NA	NA	2.724	NA	NA	NA	NA	NA	NA	NA	NA	84.1291
ENSG00000171408	NA	NA	2.298	NA	NA	NA	2.437	NA	NA	NA	NA	NA	NA	NA	NA	NA	1620.47
ENSG00000237596	NA	NA	2.148	NA	NA	NA	NA	NA	NA	NA	NA	NA	NA	NA	NA	NA	55.0598
ENSG00000118503	-2.14	NA	NA	NA	NA	NA	-2.07	NA	NA	NA	NA	NA	NA	NA	NA	NA	103.244
ENSG00000225177	2.279	NA	2.385	NA	NA	NA	NA	NA	NA	NA	NA	NA	NA	NA	NA	NA	69.0083
ENSG00000164442	-2.1	-3.06	-2.88	NA	NA	NA	NA	-3.07	NA	-2.25	NA	NA	NA	NA	NA	NA	399.673
ENSG00000112414	NA	NA	NA	NA	NA	NA	NA	2.437	NA	NA	NA	NA	NA	NA	NA	NA	910.475
ENSG00000146416	NA	NA	NA	NA	NA	NA	2.168	2.243	NA	NA	NA	NA	NA	NA	NA	NA	421.109
ENSG00000034693	NA	NA	-2.49	NA	NA	NA	NA	NA	NA	NA	NA	NA	NA	NA	NA	NA	1338.98
ENSG00000278206	NA	NA	-2.39	NA	NA	NA	NA	NA	NA	NA	NA	NA	NA	NA	NA	NA	648.969
ENSG00000169976	NA	NA	NA	NA	NA	NA	NA	-2.16	NA	NA	NA	NA	NA	NA	NA	NA	1360.07
ENSG00000152818	NA	NA	NA	NA	NA	NA	NA	2.503	NA	NA	NA	NA	NA	NA	NA	NA	772.146
ENSG00000118496	NA	NA	NA	NA	NA	NA	NA	2.221	2.59	NA	NA	NA	NA	NA	NA	NA	1583.51
ENSG00000233452	NA	NA	NA	NA	NA	NA	NA	NA	-2.31	NA	-2.37	NA	NA	NA	NA	NA	55.9732
ENSG00000131013	NA	NA	-2.65	NA	NA	NA	NA	NA	-2.13	NA	-2.28	NA	NA	NA	NA	NA	2491.5
ENSG00000131015	-2.05	NA	NA	NA	NA	NA	NA	-2.27	-2.24	NA	NA	NA	NA	NA	NA	NA	326.811
ENSG00000111981	NA	NA	NA	NA	NA	NA	NA	NA	NA	NA	-2.59	NA	NA	NA	NA	NA	161.615
ENSG00000155918	NA	NA	NA	NA	NA	NA	NA	-2.1	NA	NA	NA	NA	NA	NA	NA	NA	21.7443
ENSG00000131016	2.015	NA	NA	NA	NA	NA	2.445	2.24	2.389	NA	NA	NA	NA	NA	NA	NA	6332.81
ENSG00000091831	NA	NA	5.553	NA	4.372	4.999	NA	NA	NA	NA	NA	NA	NA	NA	NA	-5.47	30.6525
ENSG00000146469	NA	NA	NA	NA	NA	NA	2.048	NA	NA	NA	NA	NA	NA	NA	NA	NA	50.2977
ENSG00000227627	NA	NA	2.529	NA	NA	NA	NA	NA	NA	NA	NA	NA	NA	NA	NA	NA	24.8538
ENSG00000091844	NA	NA	NA	NA	NA	NA	2.041	NA	NA	NA	NA	NA	NA	NA	NA	NA	2472.39
ENSG00000074706	NA	NA	2.12	NA	2.494	NA	NA	NA	NA	NA	NA	NA	NA	NA	NA	-3.35	57.6036
ENSG00000078269	2.228	2.069	NA	NA	NA	NA	NA	2.222	NA	NA	NA	NA	NA	NA	NA	NA	1197.93
ENSG00000175003	NA	-2.14	-2.88	NA	NA	NA	NA	-2.58	-4.13	NA	-2.37	NA	NA	NA	NA	NA	38.608
ENSG00000026652	NA	NA	NA	NA	NA	NA	NA	NA	-2.07	NA	NA	NA	NA	NA	NA	NA	156.372
ENSG00000112541	NA	NA	2.477	NA	NA	NA	2.176	2.462	2.01	NA	NA	NA	NA	NA	NA	NA	3792.45
ENSG00000223942	NA	NA	NA	NA	NA	NA	NA	2.474	NA	NA	NA	NA	NA	NA	NA	NA	9.66633
ENSG00000223414	2.586	2.897	4.021	NA	NA	NA	3.865	5.129	4.087	NA	NA	NA	NA	NA	NA	NA	1214.66
ENSG00000026297	2.044	2.131	2.31	NA	NA	NA	NA	NA	2.181	NA	NA	NA	NA	NA	NA	NA	162.061
ENSG00000112562	NA	NA	2.079	NA	NA	NA	NA	NA	NA	NA	NA	NA	NA	NA	NA	NA	5.72551
ENSG00000130024	NA	NA	NA	NA	NA	NA	NA	2.063	NA	NA	NA	NA	NA	NA	NA	NA	1133.09
ENSG00000227704	NA	NA	2.762	NA	NA	NA	NA	NA	NA	NA	NA	NA	NA	NA	NA	NA	16.6784
ENSG00000177706	NA	NA	3.627	NA	NA	NA	NA	NA	NA	NA	3.363	NA	NA	NA	NA	NA	59.7534
ENSG00000197461	2.374	3.384	3.207	NA	NA	NA	NA	2.477	2.399	NA	NA	NA	NA	NA	NA	NA	300.928
ENSG00000239857	NA	NA	NA	NA	NA	NA	NA	-2.77	NA	NA	NA	NA	NA	NA	NA	NA	474.274
ENSG00000178381	NA	2.428	2.062	2.217	NA	NA	NA	NA	2.763	NA	3.783	2.841	NA	NA	NA	NA	1043.91
ENSG00000229043	2.294	2.422	2.214	NA	NA	NA	NA	2.016	NA	NA	NA	NA	NA	NA	NA	NA	84.7753
ENSG00000198517	2.164	NA	NA	NA	NA	NA	NA	NA	NA	NA	NA	NA	NA	NA	NA	NA	1400.58
ENSG00000106003	2.98	3.891	3.562	NA	NA	NA	NA	2.692	2.991	2.905	3.228	NA	NA	NA	NA	NA	46.6253
ENSG00000106009	NA	NA	NA	NA	NA	NA	-2.55	-2.48	NA	NA	NA	NA	NA	NA	NA	NA	174.218
ENSG00000136295	NA	NA	3.203	NA	NA	NA	NA	NA	NA	NA	NA	NA	NA	NA	NA	NA	117.475
ENSG00000146555	NA	NA	2.667	NA	NA	NA	NA	2.233	NA	NA	NA	NA	NA	NA	NA	NA	139.042
ENSG00000242802	NA	NA	NA	NA	NA	NA	-2.15	-2.68	NA	NA	NA	NA	NA	NA	NA	NA	122.519
ENSG00000155034	NA	NA	NA	NA	NA	NA	NA	-2.27	NA	NA	NA	NA	NA	NA	NA	NA	239.512
ENSG00000075618	NA	NA	NA	NA	NA	NA	-2.45	-2.97	NA	NA	NA	NA	NA	NA	NA	NA	762.79
ENSG00000155026	NA	-2.06	NA	NA	NA	NA	NA	NA	NA	NA	NA	NA	NA	NA	NA	NA	32.2167
ENSG00000146576	NA	NA	NA	NA	NA	NA	NA	-2.18	NA	NA	NA	NA	NA	NA	NA	NA	227.249
ENSG00000169402	NA	-2.21	NA	NA	NA	NA	NA	NA	NA	NA	NA	NA	NA	NA	NA	NA	28.9791
ENSG00000230825	NA	-2.34	-2.34	NA	NA	NA	NA	NA	NA	NA	NA	NA	NA	NA	NA	NA	40.9508
ENSG00000005108	2.676	2.186	NA	NA	NA	NA	2.2	3.548	NA	NA	NA	NA	NA	NA	NA	NA	555.97
ENSG00000106460	NA	NA	NA	NA	NA	NA	2.082	2.271	NA	NA	NA	NA	NA	NA	NA	NA	4626.97
ENSG00000229618	NA	-2.01	NA	NA	NA	NA	NA	NA	-2.26	NA	NA	NA	NA	NA	NA	NA	108.066
ENSG00000006468	NA	NA	NA	NA	NA	NA	NA	2.711	NA	NA	NA	NA	NA	NA	NA	NA	178.963
ENSG00000187546	NA	NA	NA	NA	NA	NA	NA	2.472	NA	NA	NA	NA	NA	NA	NA	NA	117.759
ENSG00000106524	NA	NA	2.32	NA	NA	NA	NA	NA	NA	NA	NA	NA	NA	NA	NA	NA	586.885
ENSG00000106537	-2.08	NA	NA	NA	NA	NA	NA	NA	NA	NA	NA	NA	NA	NA	NA	NA	1407.56
ENSG00000106541	2.618	2.967	2.304	NA	NA	NA	2.057	2.085	3.358	NA	NA	NA	NA	NA	NA	NA	7756.94
ENSG00000236318	NA	NA	2.555	NA	NA	NA	NA	NA	NA	NA	NA	NA	NA	NA	NA	NA	11.8846
ENSG00000236039	2.75	NA	NA	NA	NA	NA	2.665	2.475	2.262	NA	NA	NA	NA	NA	NA	NA	92.8104
ENSG00000226598	2.265	NA	NA	NA	NA	NA	2.081	NA	NA	NA	NA	NA	NA	NA	NA	NA	129.436
ENSG00000048052	-3.58	-4.47	-2.16	NA	NA	NA	-2.92	-2.93	-5.14	NA	NA	NA	NA	NA	NA	NA	194.506
ENSG00000223838	NA	NA	2.129	NA	NA	NA	NA	NA	NA	NA	NA	NA	NA	NA	NA	NA	11.7774
ENSG00000105855	2.946	2.106	2.888	NA	NA	NA	2.351	3.552	NA	NA	NA	NA	NA	NA	NA	NA	44.9913
ENSG00000164651	NA	NA	NA	NA	-2.68	NA	NA	NA	NA	NA	NA	NA	NA	NA	NA	NA	43.597
ENSG00000219451	NA	NA	NA	NA	NA	NA	NA	NA	NA	NA	2.11	NA	NA	NA	NA	NA	299.999
ENSG00000136237	2.391	2.149	NA	NA	NA	NA	2.117	2.904	NA	NA	NA	NA	NA	NA	NA	NA	502.519
ENSG00000228649	NA	2.778	2.296	NA	NA	NA	NA	NA	NA	NA	NA	NA	NA	NA	NA	NA	295.046
ENSG00000136235	2.976	3.269	NA	NA	NA	NA	NA	2.818	2.925	NA	NA	NA	NA	NA	NA	NA	53.3474
ENSG00000050344	NA	NA	NA	NA	NA	NA	NA	NA	NA	NA	2.158	NA	NA	NA	NA	NA	100.416
ENSG00000122565	NA	NA	NA	NA	NA	NA	NA	2.078	2.323	NA	NA	NA	NA	NA	NA	NA	6428.61
ENSG00000105991	NA	NA	-2.45	NA	NA	NA	NA	NA	NA	NA	NA	NA	NA	NA	NA	NA	99.1471
ENSG00000233429	NA	NA	NA	NA	NA	NA	NA	-2.19	NA	NA	NA	NA	NA	NA	NA	NA	691.905
ENSG00000274864	NA	NA	NA	NA	NA	NA	NA	-2.66	NA	NA	NA	NA	NA	NA	NA	NA	38.0169
ENSG00000277694	NA	NA	NA	NA	NA	NA	NA	-2.38	NA	NA	NA	NA	NA	NA	NA	NA	275.3
ENSG00000253552	NA	NA	NA	NA	NA	NA	NA	NA	NA	NA	2.126	NA	NA	NA	NA	NA	122.716
ENSG00000272801	NA	NA	NA	NA	2.811	NA	NA	NA	NA	NA	NA	NA	NA	NA	NA	NA	11.9552
ENSG00000153814	NA	NA	NA	NA	2.871	NA	NA	NA	NA	NA	NA	NA	NA	NA	NA	-2.89	182.701
ENSG00000146592	NA	-2.22	-2.16	NA	NA	NA	NA	-2.19	-2.58	-2.51	-2.96	NA	NA	NA	NA	NA	2995.22
ENSG00000106069	NA	NA	NA	NA	NA	NA	NA	2.093	NA	NA	NA	NA	NA	NA	NA	NA	85.8371
ENSG00000154678	2.156	NA	2.798	NA	NA	NA	2.285	3.028	2.049	NA	NA	NA	NA	NA	NA	NA	198.008
ENSG00000273014	NA	NA	NA	NA	NA	NA	2.571	2.574	NA	NA	NA	NA	NA	NA	NA	NA	65.4172
ENSG00000281332	2.152	NA	NA	NA	NA	NA	NA	NA	NA	NA	NA	NA	NA	NA	NA	NA	26.7202
ENSG00000231952	NA	2.303	NA	NA	NA	NA	NA	2.546	2.295	NA	NA	NA	NA	NA	NA	NA	265.952
ENSG00000170852	NA	NA	NA	NA	NA	NA	NA	NA	2.309	NA	NA	NA	NA	NA	NA	NA	1030.56
ENSG00000164610	-2.3	-2.89	-2.82	NA	NA	NA	NA	-3.76	-3.22	-2.3	NA	NA	NA	NA	NA	NA	1165.18
ENSG00000164619	NA	NA	NA	NA	NA	NA	NA	NA	-2.31	NA	-2.35	NA	NA	NA	NA	NA	104.617
ENSG00000236212	2.432	2.413	NA	NA	NA	NA	NA	2.529	NA	NA	NA	NA	NA	NA	NA	NA	46.5785
ENSG00000173852	2.251	2.557	2.285	NA	NA	NA	2.146	3.232	2.863	NA	NA	NA	NA	NA	NA	NA	3587.5
ENSG00000164532	NA	NA	2.407	NA	NA	NA	NA	NA	NA	NA	NA	NA	NA	NA	NA	NA	79.8781
ENSG00000164542	NA	NA	-2.11	NA	NA	NA	NA	NA	NA	NA	NA	NA	NA	NA	NA	NA	595.22
ENSG00000011426	NA	NA	NA	NA	NA	NA	NA	NA	2.28	NA	NA	NA	NA	NA	NA	NA	78.2207
ENSG00000155849	NA	NA	2.284	NA	NA	NA	NA	2.122	NA	NA	NA	NA	NA	NA	NA	NA	231.084
ENSG00000106483	NA	NA	NA	NA	NA	NA	NA	2.181	NA	NA	NA	NA	NA	NA	NA	NA	74.9402
ENSG00000227191	NA	NA	2.146	NA	NA	NA	NA	NA	NA	NA	NA	NA	NA	NA	NA	NA	5.44392
ENSG00000232006	NA	NA	NA	NA	NA	NA	NA	2.371	NA	NA	NA	NA	NA	NA	NA	NA	116.55
ENSG00000002746	2.252	3.443	4.016	NA	NA	NA	NA	3.346	2.158	2.203	NA	NA	NA	NA	NA	NA	549.768
ENSG00000164543	NA	NA	NA	NA	NA	NA	NA	NA	2.474	NA	2.305	NA	NA	NA	NA	NA	1909.92
ENSG00000241057	NA	NA	NA	NA	NA	NA	NA	-2.41	NA	NA	NA	NA	NA	NA	NA	NA	21.135
ENSG00000136279	2.434	2.083	2.357	NA	NA	NA	NA	NA	NA	NA	NA	NA	NA	NA	NA	NA	451.443
ENSG00000122678	NA	NA	NA	NA	NA	NA	NA	-2.27	NA	NA	NA	NA	NA	NA	NA	NA	134.876
ENSG00000106636	NA	NA	NA	NA	NA	NA	NA	-2.55	NA	NA	NA	NA	NA	NA	NA	NA	2295.03
ENSG00000015520	-5.69	-3	NA	NA	3.332	NA	NA	-3.36	-3.23	NA	NA	NA	NA	NA	NA	NA	30.0095
ENSG00000105953	NA	NA	NA	NA	NA	NA	NA	NA	-2.03	NA	NA	NA	NA	NA	NA	NA	866.684
ENSG00000136270	NA	NA	NA	NA	NA	NA	-2.05	-2.01	NA	NA	NA	NA	NA	NA	NA	NA	1306.53
ENSG00000272556	NA	NA	NA	NA	NA	NA	NA	NA	-2.09	NA	NA	NA	NA	NA	NA	NA	99.1402
ENSG00000146678	8.177	5.974	3.733	NA	NA	NA	3.424	9.927	5.441	2.899	NA	NA	NA	NA	NA	NA	3284.59
ENSG00000146674	6.552	7.374	6.105	NA	NA	NA	3.358	11.48	7.322	3.419	NA	NA	NA	NA	NA	NA	2417.53
ENSG00000158683	-3.31	-2.35	-2.59	NA	NA	NA	NA	-2.26	-3.11	NA	NA	NA	NA	NA	NA	NA	101.744
ENSG00000132436	NA	NA	NA	NA	NA	NA	NA	NA	2.023	NA	NA	NA	NA	NA	NA	NA	717.765
ENSG00000132437	2.259	2.629	2.156	NA	NA	NA	NA	3.19	3.3	NA	NA	NA	NA	NA	NA	NA	479.343
ENSG00000146648	NA	NA	NA	NA	NA	NA	NA	NA	NA	NA	-2.08	NA	NA	NA	NA	NA	8779.07
ENSG00000178665	NA	NA	NA	NA	NA	NA	2.402	2.409	NA	NA	NA	NA	NA	NA	NA	NA	104.263
ENSG00000206603	NA	NA	2.335	NA	NA	NA	NA	NA	NA	NA	NA	NA	NA	NA	NA	NA	8.42928
ENSG00000129103	2.067	NA	NA	NA	NA	NA	NA	NA	NA	NA	NA	NA	NA	NA	NA	NA	1805.27
ENSG00000235095	3.401	3.009	NA	NA	NA	NA	2.415	4.166	NA	NA	NA	NA	NA	NA	NA	NA	79.0221
ENSG00000196247	NA	NA	2.308	NA	NA	NA	NA	NA	NA	2.019	NA	NA	NA	NA	NA	NA	162.924
ENSG00000213462	NA	NA	2.221	NA	NA	NA	NA	NA	NA	NA	NA	NA	NA	NA	NA	NA	128.777
ENSG00000126522	2.544	2.258	NA	NA	NA	NA	NA	2.255	2.843	NA	NA	NA	NA	NA	NA	NA	83.4871
ENSG00000241258	-2.19	NA	NA	NA	NA	NA	NA	-2.17	-2.05	NA	NA	NA	NA	NA	NA	NA	1006.14
ENSG00000126524	NA	NA	-2.41	NA	NA	NA	NA	-2.07	NA	NA	NA	NA	NA	NA	NA	NA	8807.99
ENSG00000233369	NA	NA	NA	NA	NA	NA	NA	2.164	NA	NA	NA	NA	NA	NA	NA	NA	1400.14
ENSG00000130305	NA	NA	NA	NA	NA	NA	NA	-2.08	NA	NA	NA	NA	NA	NA	NA	NA	445.886
ENSG00000106077	NA	NA	3.057	NA	NA	NA	NA	NA	NA	NA	NA	NA	NA	NA	NA	NA	61.8828
ENSG00000189143	NA	2.778	NA	NA	NA	NA	NA	NA	NA	NA	NA	NA	NA	NA	NA	NA	46.0388
ENSG00000106683	NA	NA	2.989	NA	NA	NA	NA	NA	NA	NA	2.119	NA	NA	NA	NA	NA	137.722
ENSG00000274523	NA	NA	NA	NA	NA	NA	NA	-2.46	NA	NA	NA	NA	NA	NA	NA	NA	780.738
ENSG00000277053	NA	NA	NA	NA	NA	NA	NA	2.121	NA	NA	NA	NA	NA	NA	NA	NA	1344.3
ENSG00000127957	NA	NA	2.048	NA	2.258	NA	NA	NA	NA	NA	NA	NA	NA	NA	NA	NA	260.367
ENSG00000280388	NA	NA	NA	NA	NA	NA	NA	NA	-2.3	NA	NA	NA	NA	NA	NA	NA	18.2371
ENSG00000227038	NA	NA	NA	NA	NA	NA	NA	2.026	2.204	NA	NA	NA	NA	NA	NA	NA	143.803
ENSG00000106211	NA	NA	NA	NA	NA	NA	NA	NA	2.904	NA	2.935	NA	NA	NA	NA	NA	304.728
ENSG00000186088	2.42	2.336	NA	NA	NA	NA	2.221	2.815	NA	NA	NA	NA	NA	NA	NA	NA	469.929
ENSG00000187391	NA	NA	2.212	NA	NA	NA	NA	NA	NA	NA	NA	NA	NA	NA	NA	NA	122.821
ENSG00000135218	NA	NA	2.299	NA	2.812	NA	NA	NA	NA	NA	NA	NA	NA	NA	NA	NA	22.6448
ENSG00000153956	2.161	2.356	2.303	NA	NA	NA	NA	3.736	2.275	NA	NA	NA	NA	NA	NA	NA	2074.82
ENSG00000085563	NA	NA	NA	NA	NA	NA	NA	NA	-2.25	NA	NA	NA	NA	NA	NA	NA	24.5038
ENSG00000075303	NA	NA	NA	NA	NA	NA	NA	2.218	NA	NA	NA	NA	NA	NA	NA	NA	411.953
ENSG00000008277	NA	NA	NA	NA	NA	NA	NA	2.224	NA	NA	NA	NA	NA	NA	NA	NA	61.7629
ENSG00000182348	NA	NA	2.58	NA	NA	NA	NA	NA	NA	NA	NA	NA	NA	NA	NA	NA	27.158
ENSG00000227646	2	NA	NA	NA	NA	NA	NA	2.4	NA	NA	NA	-2.36	NA	NA	NA	NA	204.512
ENSG00000164647	2.079	2.19	NA	NA	NA	NA	NA	2.602	2.21	NA	NA	NA	NA	NA	NA	NA	886.49
ENSG00000157214	NA	NA	NA	NA	NA	NA	NA	2.57	NA	NA	NA	NA	NA	NA	NA	NA	1454.51
ENSG00000157259	NA	NA	NA	NA	NA	NA	NA	NA	NA	NA	-2.04	NA	NA	NA	NA	NA	2799.84
ENSG00000244055	NA	NA	NA	NA	NA	NA	NA	NA	NA	NA	-2.17	NA	NA	NA	NA	NA	1889.22
ENSG00000205413	NA	NA	NA	NA	NA	NA	NA	2.975	NA	NA	NA	NA	NA	NA	NA	NA	13.7098
ENSG00000127920	5.423	6.211	4.459	NA	NA	NA	2.807	5.628	5.9	2.005	2.102	NA	NA	-2.01	NA	NA	2193.93
ENSG00000278959	NA	NA	NA	NA	NA	NA	NA	-2.42	NA	NA	NA	NA	NA	NA	NA	NA	11.5213
ENSG00000127995	NA	NA	NA	NA	NA	NA	NA	2.241	NA	NA	NA	NA	NA	NA	NA	NA	1035.45
ENSG00000242265	2.068	2.335	2.134	NA	NA	NA	2.052	3.584	3.218	NA	NA	NA	NA	NA	NA	NA	1460.05
ENSG00000005421	NA	NA	2.372	NA	NA	NA	NA	NA	NA	NA	NA	NA	NA	NA	NA	NA	59.7615
ENSG00000105852	4.258	5.204	3.541	NA	NA	NA	2.655	7.433	5.25	2.799	NA	NA	NA	NA	NA	NA	1032.09
ENSG00000105854	NA	2.031	NA	NA	NA	NA	NA	2.332	2.141	NA	NA	NA	NA	NA	NA	NA	5616.97
ENSG00000005981	3.198	3.445	2.174	NA	NA	NA	2.28	5.241	3.179	2.298	NA	NA	NA	NA	NA	NA	271.121
ENSG00000004799	8.624	7.764	9.084	NA	NA	NA	4.021	14.07	20.21	3.499	5.025	NA	NA	-2.21	NA	NA	1656.05
ENSG00000231170	2.43	NA	NA	NA	NA	NA	NA	2.326	2.656	NA	NA	NA	NA	NA	NA	NA	21.9984
ENSG00000158560	NA	NA	2.344	NA	NA	NA	NA	NA	NA	NA	NA	NA	NA	NA	NA	NA	20.8871
ENSG00000130429	2.257	2.302	2.137	NA	NA	NA	NA	NA	2.336	NA	2.213	NA	NA	NA	NA	NA	954.293
ENSG00000221909	-2.5	-3.29	-4.91	NA	NA	NA	NA	-2.93	-3.62	NA	-2.43	NA	NA	NA	NA	NA	947.14
ENSG00000106258	3.915	3.036	3.487	NA	NA	NA	2.18	4.138	2.695	NA	NA	NA	NA	NA	NA	NA	183.712
ENSG00000166529	-2.05	-2.04	-2.72	NA	NA	NA	-2.04	-2.63	-2.05	NA	NA	NA	NA	NA	NA	NA	432.2
ENSG00000221838	3.063	2.365	2.659	NA	NA	NA	NA	NA	NA	NA	NA	NA	NA	NA	NA	NA	116.47
ENSG00000239521	NA	NA	NA	NA	NA	NA	NA	2.151	NA	NA	NA	NA	NA	NA	NA	NA	188.23
ENSG00000078319	NA	NA	2.004	NA	NA	NA	NA	NA	NA	NA	NA	NA	NA	NA	NA	NA	303.634
ENSG00000241357	NA	NA	2.264	NA	NA	NA	NA	NA	NA	NA	NA	NA	NA	NA	NA	NA	6.85272
ENSG00000106351	2.351	2.16	2.645	NA	NA	NA	NA	NA	NA	NA	NA	NA	NA	NA	NA	NA	76.9675
ENSG00000172354	NA	NA	NA	NA	NA	NA	-2.11	-2.42	NA	NA	NA	NA	NA	NA	NA	NA	698.748
ENSG00000172336	NA	NA	NA	NA	NA	NA	NA	-2.3	NA	NA	NA	NA	NA	NA	NA	NA	597.133
ENSG00000087077	NA	NA	NA	NA	NA	NA	NA	-2.03	NA	NA	NA	NA	NA	NA	NA	NA	377.336
ENSG00000087087	NA	NA	NA	NA	NA	NA	NA	NA	NA	NA	2.923	2.963	NA	NA	NA	NA	464.001
ENSG00000087085	NA	NA	NA	NA	NA	NA	-2.28	-2.29	NA	NA	NA	NA	NA	NA	NA	NA	32.5046
ENSG00000205277	NA	NA	NA	NA	NA	NA	NA	NA	2.833	NA	NA	NA	NA	NA	NA	NA	22.172
ENSG00000106366	NA	NA	NA	NA	NA	NA	NA	NA	2.084	NA	NA	NA	NA	NA	NA	NA	1120.67
ENSG00000106400	NA	NA	NA	NA	NA	NA	NA	-2.1	NA	NA	NA	NA	NA	NA	NA	NA	899.239
ENSG00000106404	NA	NA	NA	NA	NA	NA	-2.2	-2.77	-2.28	NA	NA	NA	NA	NA	NA	NA	165.071
ENSG00000160999	NA	NA	2.467	NA	NA	NA	NA	NA	NA	NA	NA	NA	NA	NA	NA	NA	25.2247
ENSG00000128563	NA	NA	NA	NA	NA	NA	NA	-2.03	NA	NA	NA	NA	NA	NA	NA	NA	692.355
ENSG00000160993	NA	NA	NA	NA	NA	NA	NA	-2.64	NA	NA	NA	NA	NA	NA	NA	NA	70.541
ENSG00000005075	NA	NA	NA	NA	NA	NA	NA	-2.03	NA	NA	NA	NA	NA	NA	NA	NA	448.364
ENSG00000170667	NA	-2.17	NA	NA	NA	NA	NA	-2.12	NA	NA	NA	NA	NA	NA	NA	NA	26.4981
ENSG00000233297	NA	NA	NA	NA	NA	NA	NA	NA	-2.22	NA	NA	NA	NA	NA	NA	NA	12.8655
ENSG00000189056	NA	NA	NA	NA	NA	NA	NA	NA	NA	2.627	NA	NA	NA	NA	NA	NA	27.2594
ENSG00000228393	NA	NA	NA	NA	NA	NA	NA	NA	NA	NA	-2.2	NA	NA	NA	NA	NA	996.58
ENSG00000105856	NA	NA	-2.73	NA	-2.67	NA	NA	NA	NA	NA	NA	NA	NA	NA	NA	NA	3105.24
ENSG00000091138	NA	NA	2.382	NA	NA	NA	NA	NA	NA	NA	NA	NA	NA	NA	NA	NA	2098.88
ENSG00000091136	3.434	4.113	4.37	NA	NA	NA	2.434	5.66	5.02	2.326	2.062	NA	NA	NA	NA	NA	1833.72
ENSG00000091128	NA	NA	2.476	NA	NA	NA	NA	NA	NA	NA	NA	NA	NA	NA	NA	NA	38.0602
ENSG00000091129	4.119	7.977	10.3	NA	2.499	NA	3.23	8.813	8.389	2.728	2.597	NA	NA	NA	NA	NA	5527.84
ENSG00000226965	NA	NA	NA	NA	NA	NA	NA	2.755	NA	NA	NA	NA	NA	NA	NA	NA	48.9141
ENSG00000128512	-2.37	-2.17	NA	NA	NA	NA	NA	-2.19	-2.1	-2.18	-2.09	NA	NA	2.061	NA	NA	1183
ENSG00000181016	NA	-2.23	-2.33	NA	NA	NA	NA	-2.41	-3.26	NA	-2.45	NA	NA	NA	NA	NA	130.88
ENSG00000128573	NA	NA	NA	NA	NA	NA	NA	2.008	NA	NA	NA	NA	NA	NA	NA	NA	56.2026
ENSG00000128534	NA	NA	-2.08	NA	NA	NA	NA	NA	NA	NA	NA	NA	NA	NA	NA	NA	2276.73
ENSG00000106013	2.129	2.248	NA	NA	NA	NA	NA	NA	NA	NA	NA	NA	NA	NA	NA	NA	41.3551
ENSG00000225546	NA	NA	2.243	NA	NA	NA	NA	NA	NA	NA	NA	NA	NA	NA	NA	NA	11.5401
ENSG00000081803	NA	NA	NA	NA	NA	NA	NA	2.189	NA	NA	NA	NA	NA	NA	NA	NA	39.3467
ENSG00000272686	NA	NA	-2.08	NA	NA	NA	NA	NA	NA	NA	NA	NA	NA	NA	NA	NA	357.718
ENSG00000224897	2.126	NA	NA	NA	NA	NA	NA	NA	NA	NA	NA	NA	NA	NA	NA	NA	119.456
ENSG00000106348	NA	NA	NA	NA	NA	NA	-2.36	NA	NA	NA	2.13	NA	NA	NA	NA	NA	357.725
ENSG00000135245	NA	NA	NA	NA	2.131	NA	NA	NA	NA	NA	2.781	NA	NA	NA	NA	NA	362.761
ENSG00000240758	NA	NA	NA	NA	2.187	NA	NA	NA	NA	NA	2.459	NA	NA	NA	NA	NA	437.802
ENSG00000272601	NA	NA	2.393	NA	NA	NA	NA	NA	NA	NA	NA	NA	NA	NA	NA	NA	13.3923
ENSG00000273270	NA	NA	NA	NA	NA	NA	NA	2.024	NA	NA	NA	NA	NA	NA	NA	NA	80.8707
ENSG00000128524	NA	NA	NA	NA	NA	NA	NA	-2.51	NA	NA	NA	NA	NA	NA	NA	NA	755.351
ENSG00000272899	-2.46	-2.52	-4.11	NA	NA	NA	-2.19	-3.88	-3.1	NA	NA	NA	NA	NA	NA	NA	86.7709
ENSG00000158457	NA	NA	NA	NA	NA	NA	NA	-2.94	-2.21	NA	NA	NA	NA	NA	NA	NA	93.1861
ENSG00000238072	NA	NA	-2.82	NA	NA	NA	NA	-2.53	NA	NA	NA	NA	NA	NA	NA	NA	261.449
ENSG00000226380	-2.13	-2.03	NA	NA	NA	NA	NA	-2.57	NA	NA	NA	NA	NA	NA	NA	NA	1388.75
ENSG00000085662	NA	2.007	NA	NA	NA	NA	NA	NA	2.087	NA	2.554	NA	NA	NA	NA	NA	2607.03
ENSG00000198074	18.25	25.35	20.91	NA	NA	NA	5.57	26.97	31.81	4.841	5.711	NA	NA	-3.09	NA	NA	35614.9
ENSG00000227471	23.1	32.29	25.26	NA	NA	NA	6.165	37.87	52.5	6.142	8.515	NA	NA	-3.77	NA	NA	2032.14
ENSG00000122786	NA	NA	NA	NA	NA	NA	NA	2.213	NA	NA	NA	NA	NA	NA	NA	NA	1056.92
ENSG00000146859	2.208	NA	NA	NA	NA	NA	NA	NA	NA	NA	NA	NA	NA	NA	NA	NA	104.607
ENSG00000227073	NA	NA	-2.17	NA	NA	NA	NA	-2.03	NA	NA	NA	NA	NA	NA	NA	NA	69.1539
ENSG00000232053	NA	NA	2.332	NA	NA	NA	NA	NA	NA	NA	NA	NA	NA	NA	NA	NA	22.1454
ENSG00000157680	NA	NA	NA	NA	NA	NA	NA	NA	NA	NA	NA	-2.66	NA	NA	NA	NA	144.7
ENSG00000122778	2.543	2.57	2.873	NA	NA	NA	NA	2.843	2.034	NA	NA	NA	NA	NA	NA	NA	749.091
ENSG00000146858	NA	2.529	2.519	NA	NA	NA	NA	2.404	2.533	2.125	2.24	NA	NA	NA	NA	NA	212.432
ENSG00000105939	NA	NA	NA	NA	NA	NA	NA	NA	2.264	NA	NA	NA	NA	NA	NA	NA	2021.59
ENSG00000059377	2.706	4.037	4.692	NA	NA	NA	NA	3.525	3.117	2.388	2.112	NA	NA	NA	NA	NA	215.958
ENSG00000214102	NA	NA	2.265	NA	NA	NA	NA	NA	NA	NA	NA	NA	NA	NA	NA	NA	5.10029
ENSG00000159840	NA	NA	NA	NA	NA	NA	-2.03	-2.53	NA	NA	NA	NA	NA	NA	NA	NA	469.308
ENSG00000273314	3.1	2.876	NA	NA	-3.33	-3.09	NA	NA	NA	NA	NA	NA	NA	NA	NA	NA	48.2284
ENSG00000204947	NA	-2.01	NA	NA	NA	NA	NA	-2.62	-2.84	NA	NA	NA	NA	NA	NA	NA	122.104
ENSG00000197024	-2.46	NA	NA	NA	NA	NA	NA	NA	NA	NA	NA	NA	NA	NA	NA	NA	628.681
ENSG00000170265	NA	NA	NA	NA	NA	NA	NA	-2.63	NA	NA	NA	NA	NA	NA	NA	NA	273.616
ENSG00000196453	NA	NA	NA	NA	NA	NA	NA	-2.6	NA	NA	NA	NA	NA	NA	NA	NA	215.739
ENSG00000106479	NA	NA	NA	NA	NA	NA	NA	NA	-2.27	NA	NA	NA	NA	NA	NA	NA	268.749
ENSG00000281887	NA	NA	NA	NA	2.229	2.61	NA	NA	NA	NA	NA	NA	NA	NA	NA	-2.63	4.14243
ENSG00000196329	NA	NA	2.92	NA	2.168	2.805	NA	NA	NA	NA	NA	NA	NA	NA	NA	-2.78	4.61169
ENSG00000164897	NA	NA	NA	NA	NA	NA	NA	-2.66	NA	NA	NA	NA	NA	NA	NA	NA	67.0792
ENSG00000133612	NA	NA	NA	NA	NA	NA	NA	-2.22	NA	NA	NA	NA	NA	NA	NA	NA	334.96
ENSG00000278685	-3.69	-3.28	-2.46	NA	NA	NA	NA	-3.41	-3.15	NA	NA	NA	NA	NA	NA	NA	13.5562
ENSG00000033100	NA	NA	NA	NA	NA	NA	-2.48	-2.47	NA	NA	NA	NA	NA	NA	NA	NA	526.057
ENSG00000211517	NA	NA	NA	NA	NA	NA	NA	-2.26	NA	NA	NA	NA	NA	NA	NA	NA	17.1169
ENSG00000082014	NA	NA	NA	NA	NA	NA	-2.34	-2.35	NA	NA	NA	NA	NA	NA	NA	NA	55.2124
ENSG00000261455	NA	2.141	NA	NA	NA	NA	NA	NA	NA	NA	NA	NA	NA	NA	NA	NA	50.3029
ENSG00000130226	NA	NA	2.257	NA	NA	NA	NA	NA	NA	NA	NA	NA	NA	NA	NA	NA	51.7103
ENSG00000273344	2.213	NA	NA	NA	NA	NA	NA	NA	NA	NA	NA	NA	NA	NA	NA	NA	170.661
ENSG00000273117	NA	-2.12	NA	NA	NA	NA	-2.38	-3.36	-2.42	NA	NA	NA	NA	NA	NA	NA	44.6066
ENSG00000186480	-3.18	-3.04	-3.63	NA	NA	NA	-2.09	-3.54	-3.34	NA	NA	NA	NA	NA	NA	NA	653.104
ENSG00000164690	NA	NA	-2.08	NA	NA	NA	NA	NA	NA	NA	NA	NA	NA	NA	NA	NA	181.803
ENSG00000146918	2.356	2.477	NA	NA	NA	NA	2.136	2.636	2.326	NA	NA	NA	NA	NA	NA	NA	225.042
ENSG00000205755	2.174	NA	NA	NA	NA	NA	NA	NA	NA	NA	NA	NA	NA	NA	NA	NA	263.323
ENSG00000169100	2.052	NA	NA	NA	NA	NA	NA	NA	NA	NA	2.01	NA	NA	NA	NA	NA	1030.42
ENSG00000197976	NA	NA	NA	NA	NA	NA	NA	-3.03	NA	NA	NA	2.301	NA	NA	NA	NA	456.995
ENSG00000223773	NA	NA	2.919	NA	2.324	NA	NA	NA	NA	NA	NA	NA	NA	NA	NA	NA	107.59
ENSG00000056998	NA	NA	NA	NA	NA	NA	NA	3.241	2.469	NA	NA	NA	NA	NA	NA	NA	21.6706
ENSG00000101846	3.085	3.116	2.217	NA	NA	NA	NA	3.406	NA	NA	NA	NA	NA	NA	NA	NA	87.0676
ENSG00000177138	NA	2.355	4.12	NA	NA	NA	NA	NA	NA	NA	NA	NA	NA	NA	NA	NA	13.8673
ENSG00000101849	NA	NA	NA	NA	NA	NA	NA	2.229	NA	NA	NA	NA	NA	NA	NA	NA	1043.67
ENSG00000073464	NA	NA	-2.87	NA	NA	NA	NA	NA	NA	NA	NA	NA	NA	NA	NA	NA	109.624
ENSG00000205542	2	2.25	NA	NA	NA	NA	NA	NA	2.263	NA	NA	NA	NA	NA	NA	NA	13308.7
ENSG00000197582	NA	NA	NA	NA	NA	NA	-2.52	-2.54	NA	NA	NA	NA	NA	NA	NA	NA	62.6355
ENSG00000176896	NA	NA	-3.07	NA	-2.14	NA	NA	NA	-2.72	NA	-2.1	NA	NA	NA	NA	NA	166.893
ENSG00000123595	NA	-2.18	-3.3	NA	NA	NA	NA	-2.37	-2.22	NA	NA	NA	NA	NA	NA	NA	1829.08
ENSG00000130150	NA	NA	-2.04	NA	NA	NA	NA	NA	NA	NA	NA	NA	NA	NA	NA	NA	1034.59
ENSG00000102048	NA	2.218	2.254	NA	NA	NA	NA	2.826	2.289	NA	NA	NA	NA	NA	NA	NA	48.2519
ENSG00000165195	NA	-2.18	-2.97	NA	NA	NA	NA	NA	-2.51	NA	-2.21	NA	NA	NA	NA	NA	1351.47
ENSG00000165197	NA	3.312	2.51	NA	NA	NA	NA	4.493	2.927	2.362	NA	NA	NA	NA	NA	NA	76.7842
ENSG00000087842	4.318	5.032	4.293	NA	NA	NA	2.458	5.803	4.906	2.361	NA	NA	NA	NA	NA	NA	1138.11
ENSG00000188158	NA	NA	NA	NA	NA	NA	NA	NA	NA	NA	-2.09	NA	NA	NA	NA	NA	3739.06
ENSG00000235834	NA	NA	NA	NA	NA	NA	NA	NA	NA	NA	-2.36	NA	NA	NA	NA	NA	473.677
ENSG00000131831	NA	NA	NA	NA	NA	2.36	NA	NA	NA	NA	NA	NA	NA	NA	NA	-2.11	4.31855
ENSG00000173698	NA	NA	NA	NA	NA	NA	NA	2.238	NA	NA	NA	NA	NA	NA	NA	NA	116.909
ENSG00000147010	NA	2.045	2.096	NA	NA	NA	2.237	NA	2.465	NA	NA	NA	NA	NA	NA	NA	1622.55
ENSG00000102174	2.693	3.583	3.261	NA	NA	NA	NA	3.181	2.139	2.14	NA	NA	NA	NA	NA	NA	136.771
ENSG00000165182	NA	2.637	NA	NA	NA	NA	NA	NA	NA	NA	NA	NA	NA	NA	NA	NA	48.3347
ENSG00000228519	NA	NA	NA	NA	NA	NA	NA	-2.06	NA	NA	NA	NA	NA	NA	NA	NA	70.3731
ENSG00000169306	NA	NA	2.231	NA	NA	NA	NA	2.221	NA	NA	NA	NA	NA	NA	NA	NA	84.7812
ENSG00000169297	2.445	3.467	3.313	NA	NA	NA	NA	2.812	4.517	2.404	3.862	NA	NA	NA	NA	NA	1074.04
ENSG00000165164	NA	NA	NA	NA	NA	NA	NA	2.177	NA	NA	NA	NA	NA	NA	NA	NA	21.3888
ENSG00000047597	NA	NA	NA	NA	NA	NA	NA	3.24	2.273	NA	NA	NA	NA	NA	NA	NA	69.3518
ENSG00000156298	NA	NA	2.226	NA	NA	NA	NA	2.469	2.042	NA	NA	NA	NA	NA	NA	NA	950.902
ENSG00000228232	NA	NA	NA	NA	NA	NA	NA	NA	NA	NA	2.396	NA	NA	NA	NA	NA	302.976
ENSG00000183337	NA	NA	NA	NA	2.062	NA	NA	NA	NA	NA	NA	NA	NA	NA	NA	NA	1302.72
ENSG00000124486	NA	NA	NA	NA	NA	NA	NA	2.357	NA	NA	NA	NA	NA	NA	NA	NA	6292.48
ENSG00000269941	NA	NA	NA	NA	NA	NA	NA	2.221	NA	NA	NA	NA	NA	NA	NA	NA	160.86
ENSG00000270069	-2.5	NA	NA	NA	2.152	NA	NA	-2.13	NA	NA	NA	NA	NA	NA	NA	NA	975.543
ENSG00000207870	NA	NA	NA	NA	NA	NA	NA	-3.17	-2.52	NA	NA	NA	NA	NA	NA	NA	16.7661
ENSG00000207725	-2.94	NA	-2.41	NA	NA	NA	NA	-2.84	-2.41	NA	NA	NA	NA	NA	NA	NA	14.2374
ENSG00000269902	NA	-2.33	NA	NA	NA	NA	NA	NA	NA	NA	NA	NA	NA	NA	NA	NA	18.0824
ENSG00000230844	-3.27	-2.45	-3.15	NA	NA	NA	-2.11	-3.34	-2.52	NA	NA	NA	NA	NA	NA	NA	382.041
ENSG00000126767	NA	NA	NA	NA	NA	NA	NA	-2.17	NA	NA	NA	NA	NA	NA	NA	NA	505.479
ENSG00000147155	NA	NA	-2.09	NA	NA	NA	NA	-2.35	NA	NA	NA	NA	NA	NA	NA	NA	529.512
ENSG00000101940	2.156	NA	2.096	NA	NA	NA	NA	NA	NA	NA	NA	NA	NA	NA	NA	NA	441.174
ENSG00000187682	NA	NA	2.076	NA	2.449	3.128	NA	NA	NA	NA	NA	NA	NA	NA	NA	-2.42	5.33219
ENSG00000126768	NA	NA	NA	NA	NA	NA	-2.22	-2.63	NA	NA	NA	NA	NA	NA	NA	NA	1054.9
ENSG00000102103	NA	NA	NA	NA	NA	NA	NA	-2.62	NA	NA	NA	NA	NA	NA	NA	NA	1411.97
ENSG00000102100	NA	NA	NA	NA	NA	NA	NA	-2.33	NA	NA	NA	NA	NA	NA	NA	NA	315.307
ENSG00000102096	NA	NA	NA	NA	NA	NA	NA	NA	NA	NA	2.078	NA	NA	NA	NA	NA	165.671
ENSG00000102057	-3.05	-2.39	NA	NA	NA	NA	-2.32	-3.41	-3.2	NA	NA	NA	NA	NA	NA	NA	40.2492
ENSG00000102007	NA	NA	NA	NA	NA	NA	NA	NA	2.041	NA	2.116	NA	NA	NA	NA	NA	1182.16
ENSG00000012211	NA	NA	NA	NA	NA	NA	-2.09	NA	NA	NA	NA	NA	NA	NA	NA	NA	44.8437
ENSG00000147082	2.421	2.502	NA	NA	NA	NA	NA	NA	NA	NA	NA	NA	NA	NA	NA	NA	37.4506
ENSG00000196368	-2.63	NA	NA	NA	NA	NA	NA	NA	NA	NA	NA	NA	NA	2.586	NA	NA	73.5885
ENSG00000184205	-2.68	-2.32	-2.03	NA	NA	NA	-2.25	-2.99	-2.52	NA	NA	NA	NA	NA	NA	NA	480.236
ENSG00000158423	NA	NA	NA	NA	NA	NA	NA	2.43	NA	NA	NA	NA	NA	NA	NA	NA	8.88391
ENSG00000072506	NA	NA	NA	NA	NA	NA	-2.12	-2.67	NA	NA	NA	NA	NA	NA	NA	NA	1290.88
ENSG00000102316	2.613	2.433	2.245	NA	NA	NA	NA	2.161	2.814	NA	2.258	NA	NA	NA	NA	NA	1538.87
ENSG00000169188	NA	NA	-2.02	NA	NA	NA	NA	NA	NA	NA	NA	NA	NA	NA	NA	NA	369.926
ENSG00000186787	NA	2.518	NA	NA	NA	NA	NA	NA	NA	NA	NA	NA	NA	NA	NA	NA	38.7111
ENSG00000184675	-2	NA	NA	NA	NA	NA	NA	NA	NA	NA	NA	NA	NA	NA	NA	NA	186.547
ENSG00000169083	3.314	3.464	4.107	NA	NA	NA	2.374	4.923	4.062	2.074	NA	NA	NA	NA	NA	NA	764.327
ENSG00000090776	NA	NA	NA	NA	NA	NA	-2.76	-3.17	NA	NA	NA	NA	NA	NA	NA	NA	79.6327
ENSG00000158813	NA	NA	NA	NA	2.954	NA	NA	NA	NA	NA	NA	NA	NA	NA	NA	NA	42.4021
ENSG00000082458	NA	NA	NA	NA	NA	NA	NA	2.233	NA	NA	NA	NA	NA	NA	NA	NA	123.161
ENSG00000147168	NA	NA	NA	-3.52	-2.77	NA	NA	NA	NA	NA	NA	NA	NA	-3.28	NA	NA	18.8167
ENSG00000147174	NA	NA	NA	NA	NA	NA	-2.11	NA	-2.53	NA	NA	NA	NA	NA	NA	NA	40.7313
ENSG00000233984	NA	NA	NA	NA	NA	NA	-2.08	-2.01	NA	NA	NA	NA	NA	NA	NA	NA	100.192
ENSG00000271533	NA	NA	2.314	NA	NA	NA	NA	NA	NA	NA	NA	NA	NA	NA	NA	NA	503
ENSG00000215105	NA	NA	NA	NA	NA	NA	2.34	2.174	NA	NA	NA	NA	NA	NA	NA	NA	160.479
ENSG00000165240	NA	NA	NA	NA	NA	NA	NA	2.008	NA	NA	NA	NA	NA	NA	NA	NA	1087.41
ENSG00000248503	NA	NA	2.112	NA	NA	NA	NA	NA	NA	NA	NA	NA	NA	NA	NA	NA	111.198
ENSG00000278530	NA	2.032	2.556	NA	NA	NA	NA	2.144	NA	NA	NA	NA	NA	NA	NA	NA	49.7163
ENSG00000165259	NA	NA	NA	NA	NA	NA	NA	NA	NA	NA	-2.29	NA	NA	NA	NA	NA	196.192
ENSG00000124429	2.957	2.676	NA	NA	NA	NA	2.432	3.493	2.422	NA	NA	NA	NA	NA	NA	NA	825.498
ENSG00000102290	NA	NA	2.283	NA	NA	NA	NA	NA	NA	NA	NA	NA	NA	NA	NA	NA	85.1143
ENSG00000102359	2.411	2.251	2.145	NA	NA	NA	NA	2.597	2.045	NA	NA	NA	NA	NA	NA	NA	125.245
ENSG00000182489	NA	NA	2.203	NA	NA	NA	NA	NA	NA	NA	NA	NA	NA	NA	NA	NA	80.1073
ENSG00000174225	2.233	2.155	NA	NA	NA	NA	2.221	2.12	NA	NA	NA	NA	NA	NA	NA	NA	55.6358
ENSG00000102393	NA	2.296	2.406	NA	2.055	NA	NA	NA	2.88	NA	4.047	2.278	NA	NA	NA	NA	1224.01
ENSG00000166432	NA	NA	NA	NA	NA	NA	NA	NA	NA	NA	-2.4	NA	NA	NA	NA	NA	119.09
ENSG00000102409	NA	NA	NA	NA	NA	NA	NA	2.017	NA	NA	NA	NA	NA	NA	NA	NA	33.9938
ENSG00000166681	2.237	2.306	NA	NA	NA	NA	NA	2.033	2.096	NA	NA	NA	NA	NA	NA	NA	1101.25
ENSG00000147231	NA	NA	NA	NA	NA	NA	NA	-2.96	-2.84	-2.25	-2.16	NA	NA	NA	NA	NA	115.222
ENSG00000165376	2.787	5.181	4.925	NA	NA	NA	NA	9.917	6.746	6.162	4.192	NA	NA	NA	NA	NA	90.4442
ENSG00000198088	2.204	2.168	2.055	NA	NA	NA	NA	2.425	2.058	NA	NA	NA	NA	NA	NA	NA	502.251
ENSG00000215007	NA	NA	NA	NA	NA	NA	NA	NA	2.292	NA	NA	NA	NA	NA	NA	NA	15.402
ENSG00000157514	NA	-2.87	-2.96	NA	NA	NA	NA	-2.71	-3.83	NA	-2.13	NA	NA	NA	NA	NA	561.658
ENSG00000101844	NA	NA	-2.25	NA	NA	NA	NA	-2.06	NA	NA	NA	NA	NA	NA	NA	NA	761.685
ENSG00000068366	-2.37	-2.22	-2.43	NA	NA	NA	NA	NA	-2	NA	NA	NA	NA	NA	NA	NA	1737.55
ENSG00000271826	NA	NA	NA	NA	NA	NA	NA	-2.01	-2.35	NA	NA	NA	NA	NA	NA	NA	284.847
ENSG00000102024	NA	NA	NA	NA	NA	NA	NA	2.239	2.043	NA	NA	NA	NA	NA	NA	NA	4767.42
ENSG00000147251	NA	NA	NA	NA	NA	NA	NA	2.242	NA	NA	NA	NA	NA	NA	NA	NA	36.5201
ENSG00000186416	NA	NA	NA	NA	NA	NA	NA	NA	2.435	NA	2.051	NA	NA	NA	NA	NA	878.222
ENSG00000125352	NA	NA	NA	NA	NA	NA	NA	-2.29	NA	NA	NA	NA	NA	NA	NA	NA	435.481
ENSG00000182890	NA	NA	NA	NA	NA	NA	NA	NA	2.127	NA	NA	NA	NA	NA	NA	NA	112.647
ENSG00000234176	NA	NA	NA	NA	NA	NA	NA	NA	2.299	NA	2.596	NA	NA	NA	NA	NA	117.252
ENSG00000260585	NA	NA	NA	NA	2.163	NA	NA	NA	NA	NA	NA	NA	NA	NA	NA	NA	3.29584
ENSG00000125675	NA	NA	3.647	NA	NA	NA	NA	2.498	NA	NA	NA	NA	NA	NA	NA	NA	14.8666
ENSG00000009694	NA	NA	2.315	NA	NA	NA	NA	2.339	NA	NA	NA	NA	NA	NA	NA	NA	22.2288
ENSG00000102038	3.301	3.104	2.817	NA	NA	NA	2.55	4.591	3.768	NA	NA	NA	NA	NA	NA	NA	1796.41
ENSG00000147255	2.138	2.137	2.379	NA	NA	NA	2.256	2.521	NA	NA	NA	NA	NA	NA	NA	NA	530.696
ENSG00000076770	NA	2.262	NA	NA	NA	NA	NA	NA	NA	NA	NA	NA	NA	NA	NA	NA	13.2676
ENSG00000156531	NA	NA	-2.25	NA	NA	NA	NA	NA	NA	NA	NA	NA	NA	NA	NA	NA	1154.83
ENSG00000156504	NA	NA	2.012	NA	NA	NA	NA	2.082	NA	NA	NA	NA	NA	NA	NA	NA	154.937
ENSG00000186376	NA	NA	NA	NA	NA	NA	NA	NA	NA	NA	-2.07	NA	NA	NA	NA	NA	295.012
ENSG00000178947	2.222	NA	3.113	NA	NA	NA	NA	2.151	NA	NA	NA	NA	NA	NA	NA	NA	19.2297
ENSG00000101974	NA	NA	2.097	NA	NA	NA	NA	NA	NA	NA	NA	NA	NA	NA	NA	NA	482.727
ENSG00000281508	2.082	NA	NA	NA	NA	NA	NA	NA	NA	NA	NA	NA	NA	NA	NA	NA	173.792
ENSG00000219507	2.771	3.669	2.297	NA	NA	NA	NA	3.31	4.223	NA	2.552	NA	NA	NA	NA	NA	73.2587
ENSG00000235703	NA	NA	NA	NA	NA	NA	NA	NA	NA	NA	NA	NA	NA	NA	NA	-2.44	515.171
ENSG00000223940	NA	NA	NA	NA	NA	NA	NA	NA	2.473	NA	NA	NA	NA	NA	NA	NA	14.5117
ENSG00000147383	NA	NA	-2.25	NA	NA	NA	NA	-2.22	NA	NA	NA	NA	NA	NA	NA	NA	211.667
ENSG00000067829	2.016	NA	2.243	NA	NA	NA	NA	NA	NA	NA	NA	NA	NA	NA	NA	NA	106.438
ENSG00000184844	NA	NA	-2.13	NA	NA	NA	NA	NA	NA	NA	NA	NA	NA	NA	NA	NA	293.736
ENSG00000184216	NA	NA	NA	NA	NA	NA	NA	-2.36	NA	NA	NA	NA	NA	NA	NA	NA	1848.24
ENSG00000013563	2.687	2.723	NA	NA	NA	NA	NA	2.292	2.246	NA	NA	NA	NA	NA	NA	NA	60.1718
ENSG00000160211	6.491	6.428	5.733	NA	NA	NA	NA	6.158	6.902	3.673	4.117	NA	NA	-2.59	NA	NA	793.736
ENSG00000269335	2.048	NA	NA	NA	NA	NA	NA	NA	NA	NA	NA	NA	NA	NA	NA	NA	252.679
ENSG00000185010	NA	NA	NA	NA	NA	NA	NA	2.126	NA	NA	NA	NA	NA	NA	NA	NA	121.658
ENSG00000214827	NA	2.203	NA	NA	NA	NA	NA	NA	NA	NA	NA	NA	NA	NA	NA	NA	250.267
ENSG00000182712	NA	2.243	NA	NA	NA	NA	NA	NA	NA	NA	NA	NA	NA	NA	NA	NA	246.491
ENSG00000224533	NA	NA	NA	NA	NA	NA	NA	2.239	NA	NA	NA	NA	NA	NA	NA	NA	27.9615
ENSG00000182484	NA	NA	NA	NA	NA	NA	-2.21	-2.26	NA	NA	NA	NA	NA	NA	NA	NA	107.999
ENSG00000253982	2.454	2.465	2.164	NA	NA	NA	NA	NA	2.448	NA	NA	NA	NA	NA	NA	NA	59.3318
ENSG00000183117	NA	NA	2.365	NA	NA	NA	NA	NA	NA	NA	NA	NA	NA	NA	NA	NA	144.079
ENSG00000164825	14.49	14.12	10.86	NA	NA	NA	3.022	10.33	13.86	3.42	4.588	NA	NA	-3	NA	NA	892.834
ENSG00000275342	2.613	3.406	4.042	NA	NA	NA	2.226	3.586	2.711	NA	NA	NA	NA	NA	NA	NA	1005.16
ENSG00000173281	NA	NA	-2.71	NA	NA	NA	NA	NA	-2.22	NA	NA	NA	NA	NA	NA	NA	169.403
ENSG00000258724	-2.04	NA	NA	NA	NA	NA	NA	-2.37	-2.12	NA	NA	NA	NA	NA	NA	NA	1293.47
ENSG00000254093	-2.02	NA	NA	NA	NA	NA	NA	-2.37	-2.11	NA	NA	NA	NA	NA	NA	NA	1267.77
ENSG00000154319	2.219	2.173	2.254	NA	NA	NA	NA	NA	NA	NA	NA	NA	NA	NA	NA	NA	98.6052
ENSG00000185053	NA	NA	2.374	NA	NA	NA	NA	NA	NA	NA	NA	NA	NA	NA	NA	NA	54.6875
ENSG00000253496	NA	NA	2.298	NA	NA	NA	NA	NA	NA	NA	NA	NA	NA	NA	NA	NA	15.2663
ENSG00000003989	NA	NA	NA	NA	NA	NA	2.14	2.768	NA	NA	NA	NA	NA	NA	NA	NA	522.505
ENSG00000104213	2.289	2.213	NA	NA	NA	NA	NA	NA	NA	2.244	NA	NA	NA	NA	NA	NA	55.6692
ENSG00000129422	2.419	2.209	NA	NA	NA	NA	NA	3.106	2.166	NA	NA	NA	NA	NA	NA	NA	2830.68
ENSG00000253944	4.801	3.859	3.802	NA	NA	NA	3.467	6.947	4.009	2.004	NA	NA	NA	-2.32	NA	NA	345.64
ENSG00000253671	5.745	4.029	5.514	NA	NA	NA	3.15	5.112	3.919	NA	NA	NA	NA	NA	NA	NA	113.444
ENSG00000104760	14.68	14.49	8.866	NA	NA	NA	3.289	21	12.81	6.384	3.895	NA	NA	-4.48	NA	NA	1400.29
ENSG00000171428	2.133	2.142	NA	NA	NA	NA	NA	2.211	2.226	NA	NA	NA	NA	NA	NA	NA	104.889
ENSG00000168546	3.455	3.461	2.521	NA	NA	NA	2.003	2.026	2.548	NA	NA	NA	NA	NA	NA	NA	57.0424
ENSG00000168453	NA	2.314	2.459	NA	NA	NA	NA	2.349	NA	2.53	NA	NA	NA	NA	NA	NA	25.764
ENSG00000168476	NA	NA	NA	NA	NA	NA	-2.11	NA	NA	NA	NA	NA	NA	NA	NA	NA	72.8574
ENSG00000168495	NA	-2.19	-2.64	NA	NA	NA	NA	-2.86	-2.21	NA	NA	NA	NA	NA	NA	NA	1362.03
ENSG00000197181	NA	NA	NA	NA	NA	NA	NA	-2.35	-3.07	NA	NA	NA	NA	NA	NA	NA	55.4755
ENSG00000248235	NA	NA	NA	NA	NA	NA	-2.08	NA	NA	NA	NA	NA	NA	NA	NA	NA	119.72
ENSG00000253200	NA	-2.56	NA	NA	NA	NA	NA	NA	-2.37	NA	NA	NA	NA	NA	NA	NA	26.0448
ENSG00000245025	NA	-2.14	NA	NA	NA	NA	NA	NA	NA	NA	NA	NA	NA	NA	NA	NA	48.7961
ENSG00000120889	NA	NA	-2.08	NA	NA	NA	NA	NA	-2.09	NA	NA	NA	NA	NA	NA	NA	7766.26
ENSG00000104679	NA	NA	NA	NA	NA	NA	NA	-2.48	NA	NA	NA	NA	NA	NA	NA	NA	552.747
ENSG00000253837	NA	NA	2.23	NA	NA	NA	NA	NA	NA	NA	NA	NA	NA	NA	NA	NA	6.53374
ENSG00000147454	NA	NA	2.134	NA	NA	NA	NA	NA	NA	NA	NA	NA	NA	NA	NA	NA	1248.22
ENSG00000159167	NA	NA	NA	NA	NA	NA	2.979	NA	2.905	NA	NA	NA	NA	NA	NA	NA	251.83
ENSG00000240694	2.15	2.233	NA	NA	NA	NA	2.169	3.789	2.314	NA	NA	NA	NA	NA	NA	NA	396.849
ENSG00000092964	2.968	2.454	2.072	NA	NA	NA	2.448	3.419	2.596	NA	NA	NA	NA	NA	NA	NA	3472.04
ENSG00000120885	3.226	3.26	2.493	NA	NA	NA	NA	2.954	3.294	2.347	2.618	NA	NA	NA	NA	NA	2929.09
ENSG00000168077	NA	NA	2.479	NA	NA	NA	NA	NA	NA	2.676	NA	NA	NA	NA	NA	NA	31.7091
ENSG00000253875	NA	NA	NA	NA	NA	NA	NA	2.411	NA	NA	NA	NA	NA	NA	NA	NA	16.0053
ENSG00000168078	2.421	NA	NA	NA	NA	NA	NA	2.11	2.328	NA	NA	NA	NA	NA	NA	NA	33.1865
ENSG00000168079	11.46	8.784	7.068	NA	NA	NA	5.094	11.99	9.112	2.354	NA	NA	NA	-2.19	NA	NA	1640.9
ENSG00000253690	NA	NA	2.111	NA	NA	NA	NA	NA	NA	NA	NA	NA	NA	NA	NA	NA	5.76454
ENSG00000197892	2.133	NA	NA	NA	NA	NA	NA	2.105	NA	NA	NA	NA	NA	NA	NA	NA	967.035
ENSG00000254109	2.096	NA	NA	NA	NA	NA	NA	NA	NA	NA	NA	NA	NA	NA	NA	NA	58.5823
ENSG00000104687	NA	2.43	2.241	NA	NA	NA	NA	2.541	3.793	NA	2.535	NA	NA	NA	NA	NA	6767.89
ENSG00000157168	NA	NA	NA	NA	NA	NA	2.346	NA	2.076	NA	NA	NA	NA	NA	NA	NA	2275.46
ENSG00000253974	3.506	NA	3.014	NA	NA	NA	NA	2.589	NA	NA	NA	NA	NA	NA	NA	NA	39.7363
ENSG00000247134	2.341	2.33	NA	NA	NA	NA	NA	NA	2.226	NA	NA	NA	NA	NA	NA	NA	261.791
ENSG00000129696	NA	-2.07	NA	NA	NA	NA	NA	-2.22	-2.25	NA	NA	NA	NA	NA	NA	NA	867.453
ENSG00000104221	-2.79	-2.88	-2.72	NA	NA	NA	-2.36	-4.33	-2.66	NA	NA	NA	NA	NA	NA	NA	704.518
ENSG00000175324	NA	NA	-2.05	NA	NA	NA	NA	NA	NA	NA	NA	NA	NA	NA	NA	NA	2737.73
ENSG00000165046	NA	NA	-2.4	NA	NA	NA	NA	NA	-2.35	NA	-2.39	NA	NA	NA	NA	NA	139.62
ENSG00000254981	NA	NA	NA	NA	NA	NA	NA	-2.19	NA	NA	NA	NA	NA	NA	NA	NA	10.7933
ENSG00000077782	NA	NA	NA	NA	NA	NA	NA	-2.19	NA	NA	NA	NA	NA	NA	NA	NA	1133.62
ENSG00000131203	NA	NA	NA	NA	2	NA	NA	NA	NA	NA	NA	NA	NA	NA	NA	NA	2.69629
ENSG00000176907	3.513	2.27	NA	NA	-2.59	NA	2.808	2.462	3.025	NA	NA	NA	NA	NA	NA	NA	161.823
ENSG00000165061	4.074	4.405	5.176	NA	NA	NA	2.053	4.395	2.12	2.141	NA	NA	NA	NA	NA	NA	93.6183
ENSG00000254165	NA	NA	3.399	NA	3.366	NA	NA	NA	NA	NA	NA	NA	NA	NA	NA	-3.66	25.6655
ENSG00000120925	NA	NA	NA	NA	NA	NA	NA	2.108	NA	NA	NA	NA	NA	NA	NA	NA	1072.05
ENSG00000221869	2.997	4.122	4.676	NA	NA	NA	NA	5.235	5.269	2.992	3.011	NA	NA	NA	NA	NA	205.321
ENSG00000147481	NA	NA	2.461	NA	NA	NA	NA	2.275	NA	NA	NA	NA	NA	NA	NA	NA	43.1095
ENSG00000181690	-2.57	-2.42	-3.57	NA	NA	NA	NA	-2.38	-2.71	NA	-2.38	NA	NA	NA	NA	NA	71.8431
ENSG00000251396	-2.59	NA	NA	NA	NA	NA	NA	NA	NA	NA	NA	NA	NA	NA	NA	NA	41.4374
ENSG00000198363	NA	NA	NA	NA	NA	NA	NA	2.077	NA	NA	NA	NA	NA	NA	NA	NA	51941
ENSG00000254285	NA	2.3	2.251	NA	NA	NA	NA	NA	3.284	NA	3.188	NA	NA	NA	NA	NA	167.739
ENSG00000254119	NA	NA	2.546	NA	NA	NA	NA	NA	NA	NA	NA	NA	NA	NA	NA	NA	24.5318
ENSG00000185942	NA	NA	3.069	NA	2.182	NA	2.083	2.132	2.03	NA	NA	NA	NA	NA	NA	NA	691.931
ENSG00000253554	2.585	2.382	2.647	NA	NA	NA	2.853	3.621	2.181	NA	NA	NA	NA	NA	NA	NA	1306.37
ENSG00000254341	NA	3.069	3.169	NA	NA	NA	NA	NA	NA	NA	NA	NA	NA	NA	NA	NA	53.7829
ENSG00000235531	NA	NA	NA	NA	NA	NA	2.153	NA	NA	NA	NA	NA	NA	NA	NA	NA	1381.33
ENSG00000178860	2.458	2.665	2.521	NA	NA	NA	NA	NA	NA	NA	NA	NA	NA	NA	NA	NA	143.63
ENSG00000104321	NA	3.004	2.588	NA	NA	NA	3.324	4.921	3.227	NA	NA	NA	NA	NA	NA	NA	54.0381
ENSG00000250979	NA	NA	3.346	NA	3.16	NA	NA	NA	NA	NA	NA	NA	NA	NA	NA	-3.07	6.83212
ENSG00000121039	3.251	3.073	2.164	NA	NA	NA	2.299	4.525	2.906	NA	NA	NA	NA	NA	NA	NA	8191.13
ENSG00000250295	3.186	NA	2.265	NA	NA	NA	NA	2.597	NA	NA	NA	NA	NA	NA	NA	NA	37.8275
ENSG00000253302	3.291	NA	2.4	NA	NA	NA	NA	NA	2.395	NA	NA	NA	NA	-2.75	NA	NA	54.2853
ENSG00000040341	NA	NA	NA	NA	NA	NA	2.04	2.343	NA	NA	NA	NA	NA	NA	NA	NA	998.141
ENSG00000253341	NA	NA	NA	NA	NA	NA	NA	NA	2.169	NA	2.207	NA	NA	NA	NA	NA	80.4839
ENSG00000205189	NA	NA	NA	NA	NA	NA	NA	NA	NA	NA	-2.06	NA	NA	NA	NA	NA	1867.74
ENSG00000164687	NA	NA	NA	NA	NA	NA	NA	NA	2.646	NA	2.192	NA	NA	NA	NA	NA	623.172
ENSG00000237264	2.773	3.128	2.646	NA	NA	NA	NA	4.073	3.696	2.147	NA	NA	NA	NA	NA	NA	84.5682
ENSG00000251521	NA	NA	NA	NA	NA	NA	NA	-2.37	-2.98	NA	NA	NA	NA	NA	NA	-3.26	24.2405
ENSG00000253598	-2.54	-3.2	-2.15	NA	NA	NA	NA	NA	NA	NA	NA	NA	NA	NA	NA	NA	45.8884
ENSG00000104497	NA	NA	-2.12	NA	NA	NA	NA	NA	-2.41	NA	-2.57	NA	NA	NA	NA	NA	363.884
ENSG00000184672	NA	NA	2.486	NA	NA	NA	NA	NA	NA	NA	NA	NA	NA	NA	NA	-3.04	39.8572
ENSG00000133739	2.236	2.704	NA	NA	NA	NA	NA	2.453	NA	NA	NA	NA	NA	NA	NA	NA	48.2878
ENSG00000104267	NA	NA	NA	NA	NA	NA	NA	NA	NA	2.23	2.028	NA	NA	NA	NA	NA	105.599
ENSG00000253154	NA	NA	2.017	NA	NA	NA	NA	NA	NA	NA	NA	NA	NA	NA	NA	NA	5.73951
ENSG00000147614	2.096	NA	2.104	NA	NA	NA	3.268	2.353	2.34	NA	NA	NA	NA	NA	NA	NA	89.2108
ENSG00000123124	NA	2.156	2.194	NA	NA	NA	NA	2.713	2.097	NA	NA	NA	NA	NA	NA	NA	1798.87
ENSG00000156103	NA	NA	NA	NA	NA	NA	NA	NA	NA	2.914	NA	NA	NA	NA	NA	NA	15.5848
ENSG00000207359	-2.55	-3.29	-3.61	NA	NA	NA	-2.03	-3.09	-3.34	NA	NA	NA	NA	NA	NA	NA	108.706
ENSG00000164823	2.432	2.723	2.192	NA	NA	NA	NA	3.312	3.295	NA	NA	NA	NA	NA	NA	NA	1520.48
ENSG00000104320	NA	NA	NA	NA	NA	NA	NA	2.046	NA	NA	NA	NA	NA	NA	NA	NA	2549.08
ENSG00000253394	NA	NA	2.321	NA	NA	NA	NA	NA	NA	NA	NA	NA	NA	NA	NA	NA	62.0477
ENSG00000123119	NA	NA	2.725	NA	2.503	2.933	NA	NA	NA	NA	NA	NA	NA	NA	NA	-2.72	12.3062
ENSG00000253250	-2.15	NA	NA	NA	NA	NA	NA	NA	NA	NA	NA	NA	NA	NA	NA	NA	57.4741
ENSG00000253525	3.284	3.119	NA	NA	NA	NA	NA	5.67	3.651	4.126	NA	NA	NA	NA	NA	NA	23.2753
ENSG00000164951	NA	NA	NA	NA	NA	NA	NA	2.155	NA	NA	NA	NA	NA	NA	NA	NA	215.677
ENSG00000079112	NA	NA	NA	NA	NA	NA	NA	2.277	NA	NA	NA	NA	NA	NA	NA	NA	20.2082
ENSG00000164949	NA	-2.28	NA	NA	NA	NA	NA	NA	NA	NA	NA	NA	NA	NA	NA	NA	1179.13
ENSG00000197275	NA	NA	NA	NA	NA	NA	NA	2.061	NA	NA	NA	NA	NA	NA	NA	NA	802.064
ENSG00000265817	NA	NA	NA	NA	NA	NA	NA	2.203	NA	NA	NA	NA	NA	NA	NA	NA	696.77
ENSG00000280123	2.176	NA	NA	NA	-2.5	NA	NA	NA	NA	NA	-2.32	NA	NA	NA	NA	NA	133.202
ENSG00000156162	NA	NA	NA	NA	NA	NA	NA	2.448	2.018	NA	NA	NA	NA	NA	NA	NA	846.617
ENSG00000175305	-2.25	NA	NA	NA	NA	NA	NA	-2.26	NA	NA	NA	NA	NA	NA	NA	NA	73.7442
ENSG00000164938	NA	NA	-2.11	NA	-2.21	NA	NA	NA	NA	NA	-2.45	-2.55	NA	NA	NA	NA	510.881
ENSG00000104324	NA	NA	NA	NA	NA	NA	NA	2.475	NA	NA	NA	NA	NA	NA	NA	NA	111.765
ENSG00000132561	NA	NA	2.548	NA	NA	NA	NA	NA	NA	NA	NA	NA	NA	NA	NA	NA	29.4781
[truncated: 2,339 more rows]

## Sheet: Table S5
	Table S5. Pneumococcal Differential Gene Expression
Gene_ID	A	B	C	D	E	F	G	H	I	J	K	L	M	N	O	P	Mean Expr.
SPD_0001	NA	NA	NA	NA	NA	NA	NA	NA	NA	NA	-2.36	NA	NA	2.32	NA	NA	25100.5
SPD_0002	NA	NA	-2.95	NA	NA	NA	NA	NA	-3.02	-2.05	-4.55	-2.22	NA	2.45	NA	NA	25649		Contrasts
SPD_0003	NA	NA	-2.03	NA	NA	NA	NA	NA	NA	NA	-3.03	NA	NA	NA	NA	NA	1496.81		A	wt, 30 mpi	vs.	wt, 60 mpi
SPD_0005	NA	2.234	2.563	NA	NA	NA	2.457	NA	2.178	NA	NA	NA	NA	NA	NA	NA	3488.31		B	wt, 30 mpi	vs.	wt, 120 mpi
SPD_0006	2.466	3.209	3.993	NA	NA	NA	3.06	2.109	3.171	NA	NA	NA	NA	NA	-2.07	NA	12711.1		C	wt, 30 mpi	vs.	wt, 240 mpi
SPD_0007	NA	NA	2.353	NA	NA	NA	NA	2.144	2.8	NA	NA	NA	NA	NA	NA	NA	2670.99		D	wt, 60 mpi	vs.	wt, 120 mpi
SPD_0008	NA	NA	NA	NA	NA	NA	NA	NA	2.523	NA	NA	NA	NA	NA	NA	NA	5290.37		E	wt, 60 mpi	vs.	wt, 240 mpi
SPD_0009	NA	NA	2.096	NA	NA	NA	NA	2.113	2.726	NA	NA	NA	NA	NA	NA	NA	3256.79		F	wt, 120 mpi	vs.	wt, 240 mpi
SPD_0010	NA	NA	2.286	NA	NA	NA	NA	2.097	2.94	NA	NA	NA	NA	NA	NA	NA	16478.8		G	∆cps2E, 30 mpi	vs.	∆cps2E, 60 mpi
SPD_0011	NA	2.114	2.744	NA	NA	NA	2.047	2.125	3.006	NA	NA	NA	NA	NA	NA	NA	13455.4		H	∆cps2E, 30 mpi	vs.	∆cps2E, 120 mpi
SPD_0014	4.783	84.8	83.69	17.73	17.5	NA	17.81	123.6	169.8	6.939	9.533	NA	NA	NA	NA	NA	9069.14		I	∆cps2E, 30 mpi	vs.	∆cps2E, 240 mpi
SPD_0015	4.454	63.95	55.86	14.36	12.54	NA	12.8	87.75	97.29	6.854	7.599	NA	NA	NA	NA	NA	1002.82		J	∆cps2E, 60 mpi	vs.	∆cps2E, 120 mpi
SPD_0016	NA	NA	NA	NA	NA	NA	NA	NA	NA	NA	4.205	NA	NA	NA	NA	NA	1557.71		K	∆cps2E, 60 mpi	vs.	∆cps2E, 240 mpi
SPD_0017	NA	NA	NA	NA	NA	NA	NA	NA	3.83	NA	NA	NA	NA	NA	NA	NA	6.01284		L	∆cps2E, 120 mpi	vs.	∆cps2E, 240 mpi
SPD_0019	NA	NA	NA	NA	NA	NA	NA	6.022	3.828	NA	NA	NA	NA	-3.42	NA	NA	12.4747		M	∆cps2E, 30 mpi	vs.	wt, 30 mpi
SPD_0020	NA	8.307	5.853	5.362	3.778	NA	2.984	13.48	11.65	4.518	3.906	NA	NA	NA	NA	NA	32.3789		N	∆cps2E, 60 mpi	vs.	wt, 60 mpi
EBG00001438063	4.828	NA	4.236	NA	NA	NA	NA	NA	NA	NA	NA	NA	NA	NA	NA	NA	7.266		O	∆cps2E, 120 mpi	vs.	wt, 120 mpi
SPD_0027	NA	NA	NA	2.103	NA	NA	NA	2.735	NA	3.026	NA	-2.37	NA	NA	NA	NA	2004.06		P	∆cps2E, 240 mpi	vs.	wt, 240 mpi
SPD_0028	NA	NA	NA	2.456	NA	NA	NA	2.793	NA	3.186	NA	-2.4	NA	NA	NA	NA	3204.93			FC>2, second condition has higher expression
SPD_0029	NA	2.321	NA	2.925	NA	NA	NA	3.453	NA	3.995	NA	-2.58	NA	NA	NA	NA	5912.45
SPD_0033	NA	NA	2.574	NA	2.149	NA	NA	2.204	3.596	NA	3.135	NA	NA	NA	NA	NA	24106.1
SPD_0035	NA	5.617	2.286	5.725	2.33	NA	NA	14.09	6.754	8.283	3.972	NA	NA	2.074	3.001	3.536	1374.37
SPD_0036	NA	6.023	2.327	6.225	2.405	NA	NA	14.19	6.75	8.932	4.248	-2.1	NA	NA	2.836	3.49	849.888
SPD_0037	NA	7.322	2.853	7.46	2.907	NA	2.33	19.73	8.536	8.467	3.663	-2.31	NA	2.284	2.593	2.879	3665.23
SPD_0041	NA	-2.25	-2.89	NA	NA	NA	NA	-2.44	-3.64	NA	-2.43	NA	NA	2.234	NA	NA	11602.8
SPD_0042	NA	-2.28	-3.3	NA	NA	NA	NA	-2.13	-3.41	NA	-2.79	NA	NA	2.095	NA	NA	8129.8
SPD_0043	NA	-2.5	-3.88	NA	-2.16	NA	NA	-2.19	-3.27	NA	-2.37	NA	NA	NA	NA	NA	7214.83
SPD_0044	NA	-2.39	-3.39	NA	-2.02	NA	NA	NA	-3.01	NA	-2.85	NA	NA	NA	NA	NA	2802.94
SPD_0046	NA	NA	NA	2.238	2.664	NA	NA	NA	NA	NA	NA	NA	NA	2.106	NA	NA	3474.73
SPD_0047	NA	2.38	3.19	3.467	4.646	NA	NA	NA	NA	NA	NA	NA	NA	2.583	NA	NA	3125.76
SPD_0049	2.586	28.8	25.97	11.14	10.05	NA	4.982	28.13	32.74	5.646	6.572	NA	NA	2.974	NA	NA	37064.9
SPD_0050	2.507	27.48	20.75	10.96	8.28	NA	5.733	23.09	25.87	4.028	4.513	NA	NA	3.701	NA	NA	15375.7
SPD_0063	NA	5.126	7.705	5.895	8.861	NA	NA	4.623	13.87	4.488	13.46	3	NA	NA	NA	NA	4218.73
SPD_0065	NA	NA	2.31	NA	2.709	NA	NA	NA	NA	NA	2.778	2.5	NA	NA	NA	NA	399.757
SPD_0068	NA	NA	NA	NA	NA	NA	NA	-2.05	NA	NA	NA	NA	NA	NA	NA	NA	265.432
SPD_0069	NA	NA	NA	NA	NA	NA	NA	-2.29	-2.31	NA	NA	NA	NA	NA	NA	NA	113.005
SPD_0071	NA	NA	NA	NA	NA	NA	NA	NA	NA	2.553	NA	-2.2	NA	NA	NA	NA	154.405
SPD_0072	NA	-2.58	-2.86	NA	NA	NA	NA	-2.87	-3.14	NA	NA	NA	NA	NA	NA	NA	552.602
SPD_0074	NA	NA	-2.1	NA	NA	NA	NA	NA	-2.24	NA	NA	NA	NA	NA	NA	NA	12509.3
SPD_0075	NA	NA	-2.47	NA	NA	NA	NA	NA	NA	NA	NA	NA	NA	NA	NA	NA	4783.96
SPD_0076	NA	NA	-2	NA	NA	NA	NA	NA	NA	NA	NA	NA	NA	NA	NA	NA	39362.5
SPD_0077	NA	NA	-2.34	NA	NA	NA	NA	NA	-2.01	NA	NA	NA	NA	NA	NA	NA	20543.6
SPD_0083	2.151	2.529	2.812	NA	NA	NA	NA	3.941	7.011	4.47	7.951	NA	-2.21	-5.39	NA	NA	72426.1
SPD_0085	3.359	2.93	2.485	NA	NA	NA	3.541	2.667	3.301	NA	NA	NA	NA	NA	NA	NA	45.3145
SPD_0086	NA	-2.2	-2.35	NA	NA	NA	NA	NA	NA	NA	NA	NA	NA	NA	2.215	2.058	7302.22
SPD_0087	NA	-2.13	-2.06	NA	NA	NA	NA	NA	NA	NA	NA	NA	NA	2.175	2.152	NA	5446.87
SPD_0088	NA	NA	NA	NA	2.449	3.093	NA	NA	NA	NA	NA	NA	NA	NA	NA	-2.86	98.9643
SPD_0089	-2.21	-2.13	NA	NA	NA	NA	NA	NA	NA	NA	NA	NA	NA	2.632	2.093	NA	100.169
SPD_0091	NA	NA	NA	NA	NA	NA	NA	-2.09	NA	NA	NA	NA	NA	NA	NA	NA	68306.3
SPD_0092	NA	5.753	8.348	7.403	10.74	NA	NA	NA	9.157	2.22	11.08	4.99	NA	NA	-2.83	NA	3855.58
SPD_0098	NA	NA	NA	NA	NA	NA	NA	2.144	2.316	NA	NA	NA	NA	NA	NA	NA	15862
SPD_0101	NA	NA	NA	NA	NA	NA	NA	-2.92	-2.51	NA	NA	NA	NA	NA	NA	NA	6531.7
SPD_0102	NA	NA	NA	NA	NA	NA	NA	-2.96	-2.16	NA	NA	NA	NA	NA	NA	NA	4309.89
SPD_0103	NA	NA	NA	NA	NA	NA	NA	-2.16	NA	NA	NA	NA	NA	NA	NA	NA	3541.53
SPD_0104	-3.05	-3.4	-5.76	NA	NA	NA	-3	-4.79	-7.59	NA	-2.53	NA	NA	NA	NA	NA	128330
SPD_0106	NA	NA	-2.06	NA	NA	NA	NA	NA	-2.31	NA	-3.02	NA	NA	3.877	NA	NA	12478.3
SPD_0107	NA	NA	-2.3	NA	NA	NA	NA	NA	NA	NA	-2.16	NA	NA	2.495	NA	NA	14845.3
SPD_0108	NA	-2.05	-4.11	NA	-2.64	NA	NA	NA	-2.36	NA	-3.12	NA	NA	2.427	NA	NA	5182.63
SPD_0109	NA	NA	NA	NA	NA	NA	NA	NA	NA	NA	-3.54	NA	NA	2.136	NA	NA	620.271
SPD_0110	NA	NA	NA	NA	NA	NA	NA	NA	-2.17	NA	-3.09	NA	NA	NA	NA	NA	1322.22
SPD_0111	NA	NA	NA	NA	-2.22	NA	NA	NA	-2.12	NA	-3.44	-2	NA	2.062	NA	NA	2378.88
SPD_0114	NA	NA	NA	NA	NA	NA	NA	NA	-2.16	NA	-2.85	-2.14	NA	NA	NA	-2.12	30106.3
SPD_0115	NA	NA	NA	NA	NA	NA	NA	NA	-2.53	NA	-3.59	-2.34	NA	NA	NA	-2.08	65777.4
EBG00001438144	NA	NA	NA	NA	NA	NA	2.174	NA	NA	NA	-3.79	NA	NA	2.717	NA	NA	22.6254
SPD_0124	NA	NA	NA	NA	NA	NA	2.803	NA	NA	NA	-3.75	NA	NA	NA	NA	NA	9347
SPD_0125	NA	NA	NA	NA	NA	NA	2.213	2.12	NA	NA	NA	NA	NA	NA	NA	NA	143.757
SPD_0129	-3.27	-3.36	-4	NA	NA	NA	NA	NA	NA	NA	NA	NA	NA	2.736	NA	2.179	23735.1
SPD_0132	17.6	779.3	258.9	44.27	14.71	NA	94.3	1870	587.6	19.83	6.231	NA	NA	4.419	NA	NA	62158.6
SPD_0133	18.92	826.5	281.2	43.68	14.86	NA	97.78	1977	621.1	20.22	6.352	NA	NA	4.33	NA	NA	66398.7
SPD_0136	NA	NA	NA	NA	NA	NA	NA	-2.07	NA	NA	NA	NA	NA	NA	NA	NA	6064.52
SPD_0141	NA	NA	4.411	NA	NA	NA	NA	NA	NA	NA	NA	NA	NA	NA	NA	NA	14.6791
SPD_0142	NA	NA	NA	NA	NA	NA	NA	2.804	NA	2.968	NA	NA	NA	NA	NA	NA	19.5528
SPD_0143	3.495	3.682	8.208	NA	NA	NA	2.982	6.835	2.886	NA	NA	NA	NA	NA	NA	NA	90.6183
SPD_0145	26.16	38.31	41.53	NA	NA	NA	5.628	50.5	47.42	8.973	8.426	NA	NA	-5.34	NA	NA	163512
SPD_0146	25.92	34.19	35.63	NA	NA	NA	6.15	52.9	46.53	8.6	7.565	NA	NA	-5.18	NA	NA	268256
SPD_0147	31.53	34.6	39.41	NA	NA	NA	8.626	69.21	58.46	8.023	6.777	NA	NA	-5.35	NA	NA	164470
SPD_0148	33.21	34.2	34.95	NA	NA	NA	8.364	74.99	62.65	8.966	7.49	NA	NA	-6.14	NA	NA	272378
SPD_0149	25.56	32.5	35.93	NA	NA	NA	3.087	47.21	56.47	15.29	18.29	NA	NA	-8.51	NA	NA	1647.69
SPD_0154	NA	NA	NA	NA	NA	NA	NA	NA	-2.32	NA	-2.03	NA	NA	NA	NA	NA	4823.01
SPD_0164	NA	NA	NA	NA	NA	NA	2.348	NA	NA	NA	NA	NA	NA	NA	NA	NA	31.9123
SPD_0165	NA	NA	NA	NA	NA	NA	NA	-2.16	-2.13	NA	NA	NA	NA	NA	NA	NA	14443.3
SPD_0168	NA	NA	NA	NA	NA	NA	NA	NA	2.277	NA	NA	2.065	NA	NA	NA	NA	1824.98
SPD_0169	NA	NA	2.399	NA	2.705	NA	NA	NA	3.408	NA	2.278	2.38	NA	NA	NA	NA	2828.19
SPD_0173	NA	NA	-3.28	NA	-2.16	NA	NA	NA	-3.79	NA	-3.34	-2.17	NA	2.135	NA	NA	14043.3
SPD_0175	NA	NA	NA	NA	NA	NA	NA	NA	2.499	NA	2.544	NA	NA	NA	NA	NA	7312.89
SPD_0179	NA	NA	NA	NA	NA	NA	NA	NA	NA	NA	NA	NA	NA	2.031	NA	NA	17823
SPD_0180	-2.45	-2.1	-2.65	NA	NA	NA	NA	-2.65	-3.72	NA	-2.46	NA	NA	2.878	NA	NA	49778.6
SPD_0181	-2.58	-2.45	-3.31	NA	NA	NA	NA	-2.95	-4.2	NA	-2.53	NA	NA	2.902	NA	NA	78260.6
SPD_0182	-2.24	-2.07	-2.62	NA	NA	NA	NA	-2.36	-3.61	NA	-2.95	NA	NA	2.817	NA	NA	92951.7
SPD_0183	-2.13	-2.08	-2.54	NA	NA	NA	NA	-2.26	-2.56	NA	NA	NA	NA	2.587	NA	NA	19574.4
SPD_0185	NA	NA	-2.2	NA	NA	NA	NA	NA	-2.42	NA	-2.41	NA	NA	NA	NA	NA	10321
SPD_0186	NA	NA	NA	NA	NA	NA	NA	3.517	NA	2.771	NA	NA	NA	NA	NA	NA	27001.2
SPD_0187	NA	-3.22	-5.1	NA	-2.95	NA	3.135	NA	NA	NA	-3.25	NA	NA	2.903	2.753	2.629	43447.4
SPD_0188	NA	-3.69	-6.16	-2.12	-3.54	NA	3.903	NA	NA	-2.78	-5.77	-2.08	-2.13	3.19	2.435	NA	4431.44
SPD_0189	NA	-2.65	-5.37	-2.02	-4.09	NA	4.618	NA	NA	-2.49	-5.21	-2.09	NA	3.28	2.659	2.576	4692.64
SPD_0190	NA	-2.76	-5.56	-2.09	-4.21	NA	4.399	NA	NA	-2.35	-5.01	NA	NA	3.35	2.976	NA	5305.48
SPD_0191	NA	-2.65	-4.55	-2.13	-3.65	NA	4.697	NA	NA	-2.46	-5.35	-2.17	NA	3.289	2.841	NA	5979.49
SPD_0192	2.564	3.603	4.016	NA	NA	NA	4.976	21.58	37.65	4.338	7.566	NA	-5.01	-2.58	NA	NA	52270.8
SPD_0193	2.408	3.334	3.479	NA	NA	NA	4.769	18.2	29.69	3.816	6.226	NA	-4.94	-2.49	NA	NA	75146.7
SPD_0194	2.294	2.922	2.662	NA	NA	NA	4.782	14.94	23.65	3.125	4.946	NA	-4.38	-2.1	NA	2.028	56850
SPD_0195	2.262	2.74	2.391	NA	NA	NA	5.732	14.32	20.21	2.499	3.526	NA	-4.65	NA	NA	NA	36811.7
SPD_0196	2.2	2.457	NA	NA	NA	NA	4.489	10.61	15	2.364	3.342	NA	-3.64	NA	NA	NA	59609.3
SPD_0197	2.217	2.335	NA	NA	NA	NA	4.809	9.467	11.7	NA	2.432	NA	-3.68	NA	NA	NA	21937.4
SPD_0198	2.247	2.327	NA	NA	NA	NA	4.436	8.597	10.62	NA	2.393	NA	-3.4	NA	NA	NA	25672.9
SPD_0199	2.289	2.189	NA	NA	NA	NA	3.65	6.989	8.319	NA	2.279	NA	-2.71	NA	NA	NA	39422.7
SPD_0200	2.261	2.078	NA	NA	NA	NA	2.914	5.614	6.459	NA	2.217	NA	-2.19	NA	NA	NA	27017.2
SPD_0201	2.472	2.495	NA	NA	NA	NA	4.243	6.573	6.468	NA	NA	NA	-2.56	NA	NA	NA	21825.7
SPD_0202	2.417	2.34	NA	NA	NA	NA	3.476	5.741	5.872	NA	NA	NA	-2.27	NA	NA	NA	29947.3
SPD_0203	2.385	2.137	NA	NA	NA	NA	2.499	4.389	4.558	NA	NA	NA	NA	NA	NA	NA	22669.3
SPD_0204	2.374	2.176	NA	NA	NA	NA	2.718	4.699	4.73	NA	NA	NA	NA	NA	NA	NA	24012.2
SPD_0205	2.341	2.191	NA	NA	NA	NA	2.26	3.852	3.854	NA	NA	NA	NA	NA	NA	NA	41814.1
SPD_0206	2.124	NA	NA	NA	NA	NA	NA	2.61	2.616	NA	NA	NA	NA	NA	NA	NA	18450.3
SPD_0207	2.322	2.096	NA	NA	NA	NA	NA	2.638	2.377	NA	NA	NA	NA	NA	NA	NA	37205.5
SPD_0208	2.158	NA	NA	NA	NA	NA	NA	2.216	2.109	NA	NA	NA	NA	NA	NA	NA	40673.2
SPD_0209	2.246	NA	NA	NA	NA	NA	NA	2.127	2.066	NA	NA	NA	NA	NA	NA	NA	25671
SPD_0210	2.161	NA	NA	NA	NA	NA	NA	NA	NA	NA	NA	NA	NA	NA	NA	NA	37588.7
SPD_0211	2.156	NA	NA	NA	NA	NA	NA	NA	NA	NA	NA	NA	NA	NA	NA	NA	23293.6
SPD_0212	2.415	2.146	NA	NA	NA	NA	NA	2.417	2.152	NA	NA	NA	NA	NA	NA	NA	35309.2
SPD_0213	2.368	2.009	NA	NA	NA	NA	NA	2.094	NA	NA	NA	NA	NA	NA	NA	NA	93516.3
SPD_0215	NA	NA	2.211	NA	NA	NA	NA	2.929	4.266	NA	2.361	NA	NA	NA	NA	NA	62248.7
EBG00001438154	NA	NA	NA	NA	NA	NA	NA	NA	NA	NA	-4.52	NA	NA	4.591	NA	NA	4.2093
SPD_0224	NA	NA	NA	NA	NA	NA	2.702	NA	NA	NA	-3.13	NA	NA	2.051	NA	NA	86.5555
SPD_0225	NA	NA	NA	NA	NA	NA	2.605	NA	NA	NA	-2.38	NA	NA	NA	NA	NA	120.002
SPD_0226	NA	NA	NA	NA	NA	NA	4.698	2.349	NA	NA	-2.65	NA	NA	2.194	NA	NA	55.7508
SPD_0228	NA	NA	-2.26	NA	NA	NA	NA	NA	-2.7	-2.53	-4.04	NA	NA	2.338	NA	NA	648.619
SPD_0229	NA	-2.04	-2.05	NA	NA	NA	NA	NA	-2.48	-2.26	-3.69	NA	NA	2.295	NA	NA	1808.66
SPD_0232	NA	NA	NA	NA	NA	NA	2.023	NA	NA	NA	NA	NA	NA	2.51	NA	NA	219.906
SPD_0233	NA	NA	NA	NA	NA	NA	NA	NA	NA	NA	NA	NA	NA	2.184	NA	NA	277.221
SPD_0234	NA	NA	-2.18	NA	NA	NA	NA	NA	NA	NA	-2.65	NA	NA	2.49	NA	NA	1494.77
SPD_0235	NA	NA	-2.54	NA	-2.02	NA	NA	NA	NA	NA	-2.95	NA	NA	2.258	NA	NA	3815.95
SPD_0236	NA	NA	-2.77	NA	-2.41	NA	NA	NA	NA	NA	-2.86	NA	NA	NA	2.013	NA	1099.9
SPD_0237	NA	NA	-2.77	NA	-2.17	NA	NA	NA	NA	NA	-2.97	NA	NA	2.079	NA	NA	2068.22
SPD_0246	NA	NA	NA	NA	NA	NA	NA	NA	-2.17	NA	NA	NA	NA	NA	NA	NA	47215.3
SPD_0249	NA	NA	-2.73	NA	NA	NA	NA	-3.17	-3.86	-2.49	-3.04	NA	2.226	2.485	NA	NA	22551.9
SPD_0251	NA	2.141	2.447	NA	NA	NA	NA	3.787	5.271	3.148	4.381	NA	NA	-2.7	NA	NA	54820.8
SPD_0258	NA	NA	NA	NA	NA	NA	NA	-2.16	-2.15	NA	NA	NA	NA	NA	NA	NA	21538.3
SPD_0259	NA	NA	NA	NA	NA	NA	NA	NA	-2.27	NA	NA	NA	NA	NA	NA	NA	7189.18
SPD_0265	NA	NA	NA	NA	NA	NA	NA	NA	-2.34	NA	NA	NA	NA	NA	NA	-2.1	4908.95
SPD_0266	NA	NA	NA	NA	NA	NA	NA	NA	-2.16	NA	NA	NA	NA	NA	NA	NA	6219.09
SPD_0274	NA	2.281	2.84	NA	2.061	NA	NA	4.015	6.984	3.127	5.439	NA	-2.11	-2.26	NA	NA	68694.9
SPD_0277	NA	NA	NA	NA	NA	NA	NA	NA	-2.54	NA	-2.02	NA	NA	NA	NA	-2.71	328.6
SPD_0278	NA	NA	NA	NA	NA	NA	NA	NA	-2.76	NA	NA	NA	NA	NA	NA	NA	28.108
SPD_0279	NA	NA	2.036	NA	2.522	NA	NA	NA	-2.02	NA	-2.45	NA	NA	NA	-2.13	-3.59	87.3119
SPD_0280	NA	NA	NA	NA	NA	NA	NA	NA	-2.79	NA	-3.32	NA	NA	2.025	NA	NA	1902.89
SPD_0281	NA	NA	-2.3	NA	NA	NA	NA	NA	-3.19	-2.09	-4.24	-2.03	NA	2.234	NA	NA	495.831
SPD_0282	NA	NA	NA	NA	NA	NA	NA	NA	-3.23	NA	-4.08	-2.17	NA	2.139	NA	NA	802.41
SPD_0283	NA	NA	-2.41	NA	NA	NA	NA	NA	-3.6	NA	-3.8	-2.5	NA	NA	NA	NA	2065.47
EBG00001438147	NA	11.17	6.73	3.491	NA	NA	NA	6.461	13.92	5.01	10.79	NA	NA	-3.57	NA	NA	17.3058
SPD_0287	NA	NA	NA	NA	NA	NA	NA	NA	NA	NA	-2.44	NA	NA	NA	NA	NA	710.731
SPD_0289	NA	-2.5	-3.11	NA	NA	NA	NA	NA	-3.06	NA	-2.82	NA	NA	NA	NA	NA	160.484
SPD_0292	NA	-2.35	-2.36	NA	NA	NA	NA	NA	-2.57	NA	-2.25	NA	NA	NA	NA	NA	127.285
SPD_0293	NA	-2.31	NA	NA	NA	NA	NA	NA	NA	NA	NA	NA	NA	NA	NA	NA	25.9324
SPD_0295	NA	-2.58	-2.8	NA	NA	NA	NA	NA	-3.11	-2.14	-3.9	NA	NA	2.061	NA	NA	45.0914
SPD_0296	NA	-2.3	NA	NA	NA	NA	NA	NA	-2.8	NA	-2.67	NA	NA	NA	NA	NA	63.6037
SPD_0297	NA	-2.05	NA	NA	NA	NA	NA	NA	-2.6	NA	-2.76	NA	NA	NA	NA	NA	97.7717
SPD_0300	NA	NA	-3.4	NA	-3.36	NA	NA	NA	NA	NA	NA	NA	NA	NA	NA	NA	47.3316
SPD_0302	-2.23	NA	-2.1	NA	NA	NA	NA	NA	-2.91	NA	-2.79	NA	NA	2.678	NA	NA	1638.57
SPD_0303	-2.22	-2.03	-2.46	NA	NA	NA	NA	NA	-2.49	NA	-2.13	NA	NA	2.547	NA	NA	785
SPD_0304	NA	NA	NA	NA	NA	NA	NA	NA	NA	NA	2.156	NA	NA	NA	NA	NA	7361.14
SPD_0305	NA	NA	NA	NA	NA	NA	NA	NA	2.239	NA	NA	NA	NA	NA	NA	NA	4037.21
SPD_0308	NA	NA	NA	NA	NA	NA	NA	NA	2.875	-2.71	NA	4.37	NA	NA	-5.49	NA	17500.5
SPD_0309	NA	NA	NA	NA	NA	NA	-2.02	NA	NA	NA	NA	NA	NA	NA	NA	NA	4872.47
SPD_0311	NA	-2.09	-2.15	NA	NA	NA	NA	NA	NA	NA	NA	NA	NA	NA	NA	NA	18419.5
SPD_0313	NA	NA	NA	NA	NA	NA	NA	NA	NA	NA	-2.05	NA	NA	NA	NA	NA	653.216
SPD_0334	NA	NA	-2.65	NA	NA	NA	NA	NA	NA	NA	-2.05	NA	NA	NA	NA	NA	133038
SPD_0335	NA	NA	NA	NA	NA	NA	NA	NA	NA	NA	-2.11	NA	NA	NA	NA	-2.1	1785.85
SPD_0337	NA	NA	NA	NA	2.055	NA	NA	NA	NA	NA	NA	NA	NA	NA	NA	NA	20803.2
SPD_0341	NA	NA	NA	NA	NA	NA	NA	NA	NA	NA	2.007	NA	NA	NA	NA	NA	12381.6
SPD_0346	NA	NA	2.021	NA	NA	NA	NA	NA	NA	NA	2.641	NA	NA	NA	NA	NA	2523.41
SPD_0347	NA	NA	NA	NA	NA	NA	NA	NA	2.103	NA	2.393	NA	NA	NA	NA	NA	5117.66
SPD_0348	NA	NA	NA	NA	NA	NA	NA	NA	2.417	NA	2.25	NA	NA	NA	NA	NA	6274.69
SPD_0349	NA	NA	NA	NA	NA	NA	NA	NA	2.369	NA	2.227	NA	NA	NA	NA	NA	4864.01
SPD_0357	NA	NA	NA	NA	NA	NA	NA	NA	-2.59	NA	NA	NA	NA	NA	NA	NA	10621.6
SPD_0359	NA	NA	NA	NA	NA	NA	NA	NA	2.663	NA	NA	NA	NA	-2.49	NA	NA	32.8948
SPD_0363	NA	NA	NA	NA	2.819	NA	NA	NA	NA	NA	NA	NA	NA	NA	NA	NA	30.5361
SPD_0371	NA	NA	NA	NA	NA	NA	NA	NA	2.147	NA	2.708	NA	NA	NA	NA	NA	17877.3
SPD_0375	-2.11	-3.5	-6.36	NA	-3.01	NA	NA	-3.03	-6.56	NA	-3.96	-2.16	NA	NA	NA	NA	76174.1
SPD_0376	NA	NA	-2.16	NA	NA	NA	NA	NA	-2.71	NA	-2.39	NA	NA	NA	NA	NA	12024.1
SPD_0377	NA	NA	NA	NA	NA	NA	NA	NA	-2.22	NA	NA	NA	NA	NA	NA	NA	28202.1
SPD_0378	NA	NA	NA	NA	NA	NA	NA	NA	NA	NA	NA	NA	NA	-2.04	NA	NA	20393.5
SPD_0379	NA	NA	NA	NA	NA	NA	NA	NA	NA	NA	2.3	NA	NA	NA	NA	NA	52490.3
SPD_0381	NA	NA	NA	NA	NA	NA	NA	NA	NA	NA	NA	NA	NA	-2.1	NA	NA	49322.7
SPD_0383	NA	NA	NA	NA	NA	NA	-2.01	NA	NA	NA	NA	NA	NA	NA	NA	NA	28195
SPD_0385	NA	NA	-2.31	NA	NA	NA	-2.3	-2.37	NA	NA	NA	NA	NA	NA	NA	NA	61318.6
SPD_0386	NA	NA	-2.4	NA	NA	NA	-2.17	-2.58	-2.12	NA	NA	NA	NA	NA	NA	NA	27068.2
SPD_0387	NA	-2.03	-2.83	NA	NA	NA	-2.57	-2.69	-2.14	NA	NA	NA	NA	NA	NA	NA	21711.4
SPD_0388	NA	-2.01	-2.47	NA	NA	NA	-2.22	-2.51	NA	NA	NA	NA	NA	NA	NA	NA	59436.7
SPD_0389	NA	NA	-2.56	NA	NA	NA	-2.33	-2.62	NA	NA	NA	NA	NA	NA	NA	NA	42807.7
SPD_0390	NA	NA	-2.23	NA	NA	NA	-2.46	-2.8	NA	NA	NA	NA	NA	NA	NA	NA	27148.3
SPD_0391	2.973	52.54	66.55	17.67	22.38	NA	9.091	98.54	157.3	10.84	17.31	NA	NA	2.232	NA	NA	8731.71
SPD_0392	3.404	66.33	80.64	19.49	23.69	NA	9.068	94.5	156.9	10.42	17.31	NA	NA	2.499	NA	NA	16287.3
SPD_0393	NA	NA	NA	NA	NA	NA	NA	NA	-2.06	NA	NA	NA	NA	NA	NA	NA	35677.5
SPD_0401	NA	NA	3.449	NA	NA	NA	NA	2.806	3.824	NA	3.126	NA	NA	NA	NA	NA	32994.1
SPD_0404	NA	NA	-2.56	NA	-2.14	NA	NA	NA	NA	NA	NA	NA	NA	NA	NA	NA	38820.8
SPD_0405	NA	NA	-2.23	NA	NA	NA	NA	NA	NA	NA	NA	NA	NA	NA	NA	NA	13102.5
SPD_0406	NA	NA	-2.33	NA	-2.02	NA	NA	NA	NA	NA	-2.28	NA	NA	NA	NA	NA	37584.3
SPD_0407	NA	NA	NA	NA	NA	NA	NA	NA	NA	NA	-2.57	NA	NA	NA	NA	NA	13262
SPD_0408	NA	NA	NA	NA	NA	NA	NA	NA	NA	NA	-2.77	NA	NA	NA	NA	NA	17298.3
SPD_0409	NA	NA	NA	NA	NA	NA	2.008	2.679	NA	NA	NA	NA	-2.3	NA	NA	NA	6657.86
SPD_0411	NA	NA	-2.9	NA	-2.47	NA	NA	NA	-3.3	NA	-2.85	NA	NA	NA	NA	NA	9174.53
SPD_0412	NA	NA	NA	NA	NA	NA	NA	NA	-2.3	NA	NA	NA	NA	NA	NA	NA	13219.5
SPD_0424	NA	NA	NA	NA	-2.66	NA	2.771	NA	NA	NA	-3.69	NA	NA	NA	NA	NA	108.154
SPD_0425	NA	NA	NA	NA	NA	NA	2.47	NA	NA	NA	-3.13	NA	NA	NA	NA	NA	263.782
SPD_0426	NA	NA	NA	NA	NA	NA	3.374	2.396	NA	NA	-3.38	NA	-2.36	NA	NA	NA	58.0632
SPD_0427	NA	NA	NA	NA	NA	NA	2.762	2.239	NA	NA	-2.62	-2.12	-2.15	NA	NA	NA	213.533
SPD_0428	NA	NA	NA	NA	NA	NA	2.129	NA	NA	NA	NA	NA	NA	NA	NA	NA	291.476
SPD_0432	NA	NA	NA	NA	NA	NA	NA	NA	-2.07	NA	NA	NA	NA	NA	NA	NA	3193.72
SPD_0433	NA	NA	NA	NA	NA	NA	NA	NA	-2.06	NA	NA	NA	NA	NA	NA	NA	1174.33
SPD_0442	NA	2.062	2.707	2.209	2.899	NA	NA	NA	2.142	2.06	4.175	2.027	NA	NA	NA	NA	12016.7
SPD_0443	NA	NA	NA	NA	NA	NA	NA	NA	2.426	NA	2.265	NA	NA	NA	NA	NA	8122.71
SPD_0449	2.333	2.698	2.117	NA	NA	NA	2.303	2.299	2.11	NA	NA	NA	NA	NA	NA	NA	2245.8
SPD_0453	NA	NA	NA	NA	NA	NA	NA	NA	NA	NA	-2.55	NA	NA	NA	NA	NA	7380.92
SPD_0454	NA	NA	-2.24	NA	NA	NA	NA	NA	-2.39	NA	-2.72	NA	NA	NA	NA	NA	15916.2
SPD_0455	NA	NA	-2.01	NA	NA	NA	NA	NA	-2.17	NA	-2.15	NA	NA	NA	NA	NA	24183.4
SPD_0456	NA	NA	3.295	NA	3.198	NA	NA	NA	NA	NA	NA	NA	NA	NA	NA	NA	76.1045
SPD_0458	3.216	6.537	7.24	2.033	2.251	NA	4.237	11.78	22.25	2.781	5.251	NA	-2.66	-2.02	NA	NA	32624
SPD_0459	2.859	5.311	5.418	NA	NA	NA	4.708	8.108	11.84	NA	2.515	NA	-3.02	NA	NA	NA	14094.8
SPD_0460	2.546	5.592	5.096	2.196	2.002	NA	4.03	8.607	12.18	2.136	3.021	NA	-2.69	NA	NA	NA	61842.2
EBG00001438087	5.754	NA	NA	-3.62	NA	NA	NA	6.623	5.072	6.87	5.262	NA	NA	-12.8	NA	NA	19.9722
SPD_0461	2.423	5.626	4.14	2.322	NA	NA	3.227	6.736	10.53	2.088	3.263	NA	-2.05	NA	NA	NA	10095.5
SPD_0466	NA	16.71	19.09	17.34	19.81	NA	NA	5.635	4.889	4.006	3.475	NA	2.954	4.312	NA	NA	4646.44
SPD_0470	NA	8.413	6.321	4.618	3.47	NA	2.22	2.944	NA	NA	NA	-2.37	4.02	4.9	NA	NA	698.691
SPD_0473	NA	21.93	28.04	15.69	20.06	NA	NA	5.651	7.145	3.645	4.61	NA	3.649	4.048	NA	NA	40208.8
SPD_0474	NA	18.38	22.72	12.94	16	NA	NA	4.592	5.425	2.924	3.454	NA	4.013	4.437	NA	NA	13180.1
SPD_0475	NA	16.75	22.3	11.81	15.72	NA	NA	4.186	4.901	2.73	3.196	NA	4.077	4.409	NA	NA	25785.7
SPD_0484	NA	2.463	NA	NA	NA	NA	NA	5.088	4.88	3.28	3.146	NA	NA	NA	NA	NA	43.4234
SPD_0485	NA	NA	NA	NA	3.601	NA	NA	2.88	3.391	NA	NA	NA	NA	NA	NA	NA	17.5367
SPD_0486	NA	NA	NA	NA	5.241	NA	NA	3.724	NA	NA	NA	NA	NA	NA	NA	NA	10.3704
SPD_0490	NA	2.489	3.114	NA	NA	NA	NA	2.907	4.715	2.156	3.497	NA	NA	-2.17	NA	NA	5276.79
SPD_0491	NA	NA	NA	NA	NA	NA	NA	2.693	5.051	2.387	4.477	NA	-2.97	-3.31	NA	NA	2061.97
SPD_0492	NA	NA	NA	NA	NA	NA	NA	2.249	4.559	2.689	5.449	2.027	-2.62	-3.59	NA	NA	1766.65
SPD_0493	NA	NA	2.248	NA	NA	NA	NA	3.026	5.915	NA	3.379	NA	-4.04	-2.93	-2.38	NA	5007.43
SPD_0494	NA	NA	NA	NA	NA	NA	NA	NA	2.955	NA	3.259	2.024	-2.07	-2.82	-2.1	NA	15666.2
SPD_0501	NA	NA	NA	NA	NA	NA	NA	NA	-3	NA	-4.52	-2.75	NA	NA	NA	NA	884.714
SPD_0502	NA	NA	NA	-2.25	-2.21	NA	NA	NA	-2.26	NA	-3.78	-2.52	NA	NA	NA	NA	2066.04
SPD_0503	NA	NA	NA	-2.12	-2.44	NA	2.247	NA	NA	NA	-3.86	-2.2	NA	NA	NA	NA	2318.99
SPD_0509	NA	NA	NA	NA	NA	NA	2.442	2.374	2.821	NA	NA	NA	NA	NA	NA	NA	32.421
SPD_0516	NA	NA	-2.43	NA	-2.42	NA	NA	NA	NA	NA	NA	NA	NA	NA	NA	NA	5184.95
SPD_0518	2.109	NA	NA	NA	NA	NA	2.269	3.694	4.503	NA	NA	NA	-2.49	-2.32	NA	NA	712.379
SPD_0519	NA	NA	NA	NA	NA	NA	NA	2.566	3.244	NA	2.252	NA	-2.14	-2.45	NA	NA	277.651
SPD_0520	NA	NA	2.702	NA	NA	NA	NA	NA	2.947	NA	2.356	NA	NA	-2.14	NA	NA	167.378
SPD_0522	NA	NA	NA	NA	NA	NA	NA	NA	NA	NA	-2.22	NA	NA	NA	NA	NA	734.378
SPD_0523	NA	NA	-2.05	NA	-2.14	NA	NA	NA	-2.86	NA	-3.12	NA	NA	NA	NA	NA	1176.09
SPD_0526	NA	NA	NA	NA	NA	NA	NA	NA	2.035	NA	2.542	NA	NA	NA	NA	NA	127254
SPD_0527	NA	NA	-2.31	NA	NA	NA	NA	NA	-2.06	NA	NA	NA	NA	NA	NA	NA	2134.27
SPD_0528	NA	-2.5	-3.72	NA	-2.06	NA	NA	-2.47	-5.7	NA	-3.4	-2.31	NA	NA	NA	NA	1311.69
SPD_0529	NA	-2.32	-4.56	NA	-2.54	NA	NA	-2.7	-5.17	NA	-2.67	NA	NA	NA	NA	NA	1131
SPD_0530	NA	-2.13	-3.48	NA	NA	NA	NA	-2.76	-5.13	NA	-2.79	NA	NA	NA	NA	NA	1420.67
SPD_0536	NA	NA	NA	NA	NA	NA	2.005	NA	NA	NA	NA	NA	NA	NA	NA	NA	21510.6
SPD_0537	NA	3.108	2.69	NA	NA	NA	2.249	2.212	3.649	NA	NA	NA	NA	NA	-2.33	NA	4332.6
SPD_0542	NA	NA	NA	NA	NA	NA	NA	-2.52	-2.2	NA	NA	NA	NA	NA	NA	NA	34256.6
SPD_0543	NA	NA	NA	NA	NA	NA	NA	NA	NA	NA	2.281	NA	NA	NA	NA	NA	2708.92
SPD_0548	NA	NA	NA	NA	NA	NA	NA	NA	-2.13	NA	NA	NA	NA	NA	NA	NA	4727.44
SPD_0549	NA	NA	-2.1	NA	NA	NA	NA	NA	-2.16	NA	-2.13	NA	NA	NA	NA	NA	7878.3
SPD_0550	NA	2.524	3.035	NA	2.239	NA	NA	3.787	7.386	2.865	5.587	NA	-2.26	-2.31	NA	NA	82684.5
SPD_0551	NA	2.245	2.681	NA	NA	NA	NA	3.515	6.031	2.434	4.176	NA	-2.36	-2.27	NA	NA	120626
SPD_0553	4.254	13.99	22.18	3.288	5.213	NA	2.987	14.34	28.72	4.799	9.614	2.003	NA	NA	NA	NA	365.633
SPD_0556	NA	NA	-2.01	NA	NA	NA	NA	NA	NA	NA	NA	NA	NA	NA	NA	NA	51137.3
SPD_0558	NA	2.92	3.87	NA	NA	NA	2.339	2.135	2.217	NA	NA	NA	NA	NA	NA	NA	52097.6
SPD_0559	NA	NA	2.698	NA	2.776	NA	NA	NA	NA	NA	NA	NA	NA	NA	NA	NA	477.168
SPD_0560	NA	NA	NA	NA	NA	NA	NA	NA	NA	NA	NA	NA	NA	NA	-2.28	NA	292.044
SPD_0562	NA	NA	-2.21	NA	NA	NA	NA	NA	-2.66	NA	-2.76	NA	NA	NA	NA	NA	8208.68
EBG00001438090	3.311	5.147	NA	NA	NA	NA	NA	NA	NA	NA	NA	NA	NA	NA	NA	NA	17.7958
SPD_0572	NA	NA	NA	NA	NA	NA	NA	NA	NA	NA	-2.07	NA	NA	NA	NA	NA	485.761
SPD_0573	NA	NA	NA	NA	-2.1	NA	NA	NA	NA	NA	NA	NA	NA	NA	NA	NA	812.748
SPD_0580	NA	NA	NA	NA	NA	NA	NA	NA	-2.03	NA	NA	NA	NA	NA	NA	NA	13001.5
SPD_0593	NA	2.141	2.398	NA	NA	NA	NA	NA	2.363	NA	2.961	NA	NA	NA	NA	NA	52533.9
SPD_0594	NA	NA	2.191	NA	NA	NA	NA	NA	2.043	NA	NA	NA	NA	NA	NA	NA	15619.8
SPD_0595	NA	NA	2.133	NA	NA	NA	NA	NA	2.75	NA	NA	NA	NA	NA	NA	NA	236.276
SPD_0628	NA	NA	NA	NA	NA	NA	2.126	NA	NA	NA	NA	NA	NA	NA	NA	NA	346.259
SPD_0630	NA	NA	NA	NA	NA	NA	NA	NA	NA	NA	-2.2	NA	NA	NA	NA	NA	521.521
SPD_0631	NA	NA	NA	NA	-2.1	NA	NA	NA	NA	NA	NA	NA	NA	NA	NA	NA	402.587
SPD_0632	NA	NA	NA	NA	NA	NA	-2.34	-2.61	NA	NA	2.127	2.366	NA	NA	-2.04	NA	6636.09
SPD_0633	NA	NA	NA	NA	NA	NA	NA	2.547	NA	NA	NA	NA	-2.52	-2.44	NA	NA	268.322
SPD_0635	NA	NA	NA	NA	-2.44	NA	NA	2.058	NA	NA	NA	NA	-2.36	-2.14	NA	NA	1691.98
SPD_0638	NA	NA	3.299	NA	2.296	NA	2.377	NA	NA	NA	NA	NA	NA	NA	NA	NA	33.8443
SPD_0642	NA	NA	2.69	NA	NA	NA	NA	2.577	3.187	2.038	2.521	NA	NA	NA	NA	NA	170.837
SPD_0655	NA	NA	NA	NA	NA	NA	NA	NA	-2.39	NA	-2.11	NA	NA	NA	NA	NA	9708.83
SPD_0656	NA	NA	-2.08	NA	NA	NA	NA	NA	-2.39	NA	-2.19	NA	NA	NA	NA	NA	10142.3
SPD_0658	NA	NA	NA	NA	NA	NA	NA	NA	NA	NA	2.454	NA	NA	NA	NA	NA	25333.3
SPD_0665	NA	NA	-2.28	NA	NA	NA	NA	NA	-2.68	NA	NA	NA	NA	NA	NA	NA	65844.6
SPD_0666	NA	NA	-2.74	NA	-2.03	NA	NA	NA	-3.06	NA	-2.43	NA	NA	NA	NA	NA	84446
SPD_0674	4.37	4.282	4.727	NA	NA	NA	NA	7.736	8.121	6.212	6.521	NA	NA	-6.5	NA	NA	33598.7
SPD_0675	4.152	4.268	4.434	NA	NA	NA	NA	6.629	7.372	5.776	6.423	NA	NA	-6.3	NA	NA	31985.9
SPD_0683	NA	4.675	2.354	3.743	NA	NA	NA	7.243	2.473	4.798	NA	-2.93	NA	NA	NA	NA	7152.23
SPD_0682	NA	NA	5.068	NA	3.691	NA	NA	4.642	3.05	3.39	NA	NA	NA	NA	NA	NA	41.4656
SPD_0686	NA	NA	NA	NA	-2.07	NA	NA	NA	NA	NA	NA	NA	NA	NA	NA	NA	15491.6
SPD_0687	NA	NA	NA	NA	-2.21	NA	NA	NA	NA	NA	NA	NA	NA	NA	NA	NA	12718.8
SPD_0688	NA	NA	NA	NA	-2.35	NA	NA	NA	NA	NA	NA	NA	NA	NA	NA	NA	28120.3
SPD_0690	NA	3.637	2.192	2.034	NA	NA	NA	2.653	2.819	3.06	3.251	NA	NA	NA	NA	NA	45.2422
SPD_0711	2.131	NA	2.346	NA	NA	NA	NA	2.136	NA	NA	NA	NA	NA	NA	NA	NA	238.182
SPD_0712	NA	NA	NA	NA	NA	NA	2.631	2.257	NA	NA	NA	NA	NA	NA	NA	NA	178.149
SPD_0715	2.509	2.57	NA	NA	NA	NA	NA	4.315	2.565	2.275	NA	NA	NA	NA	NA	NA	41.9219
SPD_0718	NA	NA	NA	NA	NA	NA	NA	2.062	2.658	2.037	2.626	NA	NA	NA	NA	NA	6158.51
SPD_0723	NA	NA	2.419	NA	NA	NA	NA	NA	3.02	NA	2.919	NA	NA	NA	NA	NA	4523.3
SPD_0724	NA	NA	NA	NA	NA	NA	NA	NA	2.58	NA	2.566	NA	NA	NA	NA	NA	14121.6
SPD_0730	NA	NA	2.123	NA	NA	NA	NA	2.922	4.424	NA	2.298	NA	-2.44	-2.09	NA	NA	4540.39
SPD_0731	3.961	22.22	28.87	5.609	7.288	NA	2.718	16.91	46.21	6.223	17	2.732	NA	NA	NA	NA	10831.6
SPD_0732	NA	NA	3.416	NA	NA	NA	NA	2.784	3.555	NA	NA	NA	NA	NA	NA	NA	25655.7
SPD_0734	NA	NA	2.378	NA	NA	NA	NA	NA	NA	NA	NA	NA	NA	NA	NA	NA	105.647
SPD_0740	NA	NA	NA	NA	NA	NA	NA	NA	2.37	NA	3.004	NA	NA	-2.76	NA	NA	16929.9
SPD_0741	NA	NA	NA	NA	NA	NA	NA	NA	NA	NA	2.441	NA	NA	-2.87	NA	NA	13722
SPD_0742	NA	NA	NA	NA	NA	NA	NA	NA	NA	NA	NA	NA	NA	-2.88	NA	NA	16737.8
SPD_0746	NA	NA	NA	NA	NA	NA	NA	NA	2.285	NA	2.741	NA	NA	NA	NA	NA	12669.9
SPD_0747	NA	NA	NA	NA	NA	NA	NA	2.071	2.904	NA	2.212	NA	NA	NA	NA	NA	2084.19
SPD_0748	NA	NA	NA	NA	NA	NA	NA	2.053	2.91	NA	2.73	NA	NA	-2.18	NA	NA	15757.9
SPD_0752	NA	NA	NA	NA	NA	NA	NA	NA	NA	NA	-2.09	NA	NA	NA	NA	NA	30376
SPD_0754	NA	2.097	2.954	NA	NA	NA	NA	2.156	2.802	NA	2.16	NA	NA	NA	NA	NA	11060.9
SPD_0755	NA	NA	2.872	NA	NA	NA	NA	NA	2.631	NA	2.287	NA	NA	NA	NA	NA	3848.56
SPD_0756	NA	NA	2.592	NA	NA	NA	NA	NA	2.921	NA	3.505	NA	NA	NA	NA	NA	964.872
SPD_0757	NA	NA	NA	NA	NA	NA	NA	NA	2.415	NA	2.264	NA	NA	NA	NA	NA	331800
SPD_0764	NA	NA	-2.13	NA	NA	NA	-2.26	-3.07	-2.86	NA	NA	NA	NA	NA	NA	NA	92273.1
SPD_0766	NA	NA	NA	NA	NA	NA	NA	-2.61	-3.03	NA	NA	NA	NA	NA	NA	NA	108417
EBG00001438068	10.72	NA	6.036	-5.07	NA	NA	NA	5.305	NA	NA	NA	NA	NA	-4.85	NA	NA	484.249
EBG00001438160	NA	NA	NA	NA	NA	NA	NA	NA	NA	NA	NA	NA	NA	NA	2.037	NA	103.844
SPD_0775	2.247	4.131	5.603	NA	2.494	NA	2.601	NA	NA	-2.14	NA	NA	NA	NA	-4.38	-4.14	1982.59
SPD_0789	NA	NA	NA	NA	NA	NA	NA	NA	NA	NA	2.076	NA	NA	NA	NA	NA	62787.4
SPD_0793	NA	NA	NA	NA	NA	NA	NA	NA	NA	NA	-2.11	NA	NA	NA	NA	NA	936.265
SPD_0795	NA	NA	NA	NA	NA	NA	NA	NA	NA	NA	-2.33	NA	NA	NA	NA	NA	2097.95
SPD_0796	NA	NA	NA	NA	NA	NA	NA	NA	NA	NA	-2.42	NA	NA	NA	NA	NA	4064.89
EBG00001438128	NA	NA	NA	NA	NA	NA	NA	NA	NA	NA	4.146	NA	NA	NA	NA	NA	2.30204
SPD_0804	NA	NA	-2.12	NA	NA	NA	NA	NA	-2.26	NA	NA	NA	NA	NA	NA	NA	892.054
SPD_0805	NA	NA	-2.13	NA	NA	NA	NA	NA	-2.73	NA	-2.19	NA	NA	NA	NA	NA	3133.49
SPD_0806	NA	NA	NA	NA	NA	NA	NA	NA	-2.73	NA	NA	NA	NA	NA	NA	NA	145.143
SPD_0808	NA	NA	NA	NA	NA	NA	NA	4.506	NA	NA	NA	NA	NA	NA	NA	NA	2.67378
EBG00001438084	4.606	NA	6.76	-5.19	NA	NA	NA	5.152	NA	6.534	NA	NA	NA	-6.35	5.339	NA	7.64619
SPD_0817	NA	2.761	3.065	2.358	2.618	NA	NA	4.348	3.755	3.754	3.243	NA	NA	NA	NA	NA	5852
SPD_0823	NA	NA	NA	NA	NA	NA	NA	NA	-2.18	NA	NA	NA	NA	NA	NA	NA	12176
SPD_0824	NA	NA	NA	NA	NA	NA	NA	NA	-2.17	NA	NA	NA	NA	NA	NA	NA	9333.08
SPD_0831	NA	NA	3.407	NA	NA	NA	NA	4.244	4.05	NA	NA	NA	NA	NA	NA	NA	42.4436
SPD_0833	NA	NA	NA	NA	NA	NA	-2.08	NA	NA	NA	NA	NA	NA	NA	NA	NA	12369.9
SPD_0836	NA	NA	NA	NA	NA	NA	NA	NA	2.508	NA	2.695	NA	NA	NA	NA	NA	11069
SPD_0837	NA	NA	NA	NA	NA	NA	NA	NA	2.559	NA	2.512	NA	NA	NA	NA	NA	3612.89
SPD_0843	6.009	88.42	23.87	14.71	3.972	NA	8.984	116	36.75	12.91	4.09	NA	NA	NA	NA	NA	8369.04
SPD_0844	5.862	130.5	38	22.27	6.483	NA	14.11	210.5	64.33	14.92	4.56	NA	NA	2.807	NA	NA	32832
SPD_0845	NA	3.407	NA	3.149	NA	NA	NA	3.95	NA	3.764	NA	-2	NA	NA	NA	NA	10957.5
SPD_0846	NA	3.506	NA	3.241	NA	NA	NA	4.011	NA	3.405	NA	-2.22	NA	NA	NA	NA	28809.3
SPD_0847	2.846	4.043	4.654	NA	NA	NA	2.537	9.061	13.46	3.572	5.305	NA	-2.76	-3.1	NA	NA	56054.6
SPD_0848	2.308	3.138	3.522	NA	NA	NA	2.086	6.311	8.925	3.026	4.279	NA	-2.5	-2.76	NA	NA	31938.8
SPD_0865	5.532	102.9	27.46	18.6	4.963	NA	13.43	167.2	49.62	12.45	3.694	NA	NA	NA	NA	NA	2112.46
SPD_0866	NA	3.243	2.984	2.567	2.362	NA	NA	8.158	9.842	6.605	7.967	NA	-3.21	-3.29	NA	NA	22810.1
SPD_0867	NA	2.681	2.244	2.41	2.017	NA	NA	8.551	8.276	4.882	4.725	NA	-3.82	-2.43	NA	NA	7816.69
SPD_0868	NA	3.651	3.471	2.54	2.415	NA	NA	4.1	5.067	2.113	2.611	NA	-2.28	NA	-2.03	NA	28284.6
SPD_0869	NA	NA	NA	NA	NA	NA	NA	NA	NA	NA	4.079	NA	NA	NA	NA	NA	6.56042
SPD_0877	NA	NA	NA	NA	NA	NA	NA	-2.05	-2.14	NA	NA	NA	NA	NA	NA	NA	13774.2
SPD_0884	NA	NA	NA	NA	-2.23	NA	NA	NA	NA	NA	NA	NA	NA	NA	NA	NA	316.486
SPD_0888	NA	NA	NA	-2.24	-2.69	NA	NA	NA	NA	NA	NA	NA	NA	NA	NA	NA	10155.9
SPD_0889	NA	NA	-2.14	-2.09	-3.2	NA	NA	NA	NA	NA	NA	NA	NA	NA	NA	NA	15032.7
SPD_0890	2.05	NA	NA	NA	-2.69	NA	NA	4.321	2.899	2.229	NA	NA	-3.28	-3.47	NA	NA	12840.9
SPD_0893	NA	NA	NA	NA	NA	NA	3.442	2.927	NA	NA	NA	NA	NA	NA	NA	NA	52.9519
SPD_0895	NA	2.2	3.572	NA	2.093	NA	NA	NA	2.852	NA	2.329	2.08	NA	-2.46	-2.84	NA	188.087
SPD_0896	NA	NA	2.383	NA	2.155	NA	NA	NA	2.731	NA	3.422	NA	NA	-2.2	-2.11	NA	11334.9
SPD_0898	NA	2.898	3.747	NA	2.503	NA	NA	3.969	8.024	3.774	7.629	2.021	-2.47	-3.52	NA	NA	11621.5
EBG00001438066	NA	NA	NA	NA	NA	NA	NA	NA	3.986	NA	4.612	NA	NA	NA	NA	NA	4.91673
SPD_0899	NA	10.13	11.09	4.913	5.382	NA	4.03	18.33	30.35	4.549	7.531	NA	NA	NA	NA	NA	35.9537
EBG00001438060	NA	4.808	NA	NA	NA	NA	NA	NA	4.076	NA	NA	NA	NA	NA	NA	NA	9.92841
SPD_0908	NA	NA	-2.28	NA	NA	NA	NA	NA	NA	NA	NA	NA	NA	NA	NA	NA	51200.6
SPD_0909	NA	NA	-2.19	NA	NA	NA	NA	NA	NA	NA	NA	NA	NA	NA	NA	NA	29492.4
SPD_0910	NA	-2.1	-3.09	NA	-2.37	NA	NA	NA	-2.27	NA	-2.17	NA	NA	NA	NA	NA	71060.8
SPD_0911	NA	NA	-2.57	NA	-2.57	NA	NA	NA	-2.11	NA	-3.02	NA	NA	NA	NA	NA	50736.1
SPD_0913	NA	5.014	5.411	2.754	2.972	NA	2.127	NA	4.359	NA	2.05	2.858	NA	NA	-4.6	NA	23960.5
SPD_0917	2.169	2.325	2.806	NA	NA	NA	NA	NA	2.715	NA	NA	NA	NA	NA	NA	NA	5721.13
SPD_0918	2.323	2.324	2.504	NA	NA	NA	NA	2.039	2.78	NA	NA	NA	NA	NA	NA	NA	5649.47
SPD_0919	2.83	2.662	3.729	NA	NA	NA	3.181	2.357	3.591	NA	NA	NA	-2.17	NA	-2.45	NA	862.769
SPD_0920	2.399	2.684	3.504	NA	NA	NA	2.96	2.887	5.552	NA	NA	NA	NA	NA	NA	NA	268.116
SPD_0921	2.108	2.807	3.655	NA	NA	NA	NA	2.037	3.13	NA	NA	NA	NA	NA	NA	NA	3214.07
SPD_0922	2.15	3.11	3.768	NA	NA	NA	NA	NA	3.227	NA	2.249	NA	NA	-2.09	-2.39	NA	1387.91
SPD_0924	NA	NA	NA	NA	NA	NA	NA	NA	NA	NA	-2.02	NA	NA	NA	NA	NA	1964.5
SPD_0926	NA	NA	NA	NA	NA	NA	NA	-2.2	NA	NA	NA	NA	NA	NA	NA	NA	9418.87
SPD_0934	NA	NA	7.99	NA	4.738	NA	NA	3.578	NA	NA	NA	NA	NA	NA	NA	NA	11.6711
SPD_0935	NA	NA	NA	NA	NA	NA	NA	NA	NA	5.81	NA	NA	NA	-5.18	NA	NA	9.78283
SPD_0936	NA	3.234	NA	NA	NA	NA	NA	NA	NA	NA	NA	NA	NA	NA	NA	NA	15.4639
SPD_0938	NA	NA	NA	NA	-3.72	NA	NA	NA	NA	NA	NA	NA	NA	NA	NA	NA	26.9118
SPD_0940	NA	NA	2.915	NA	2.461	NA	NA	NA	NA	NA	NA	NA	NA	NA	NA	NA	156.517
SPD_0941	NA	NA	2.728	NA	NA	NA	NA	NA	2.442	NA	NA	NA	NA	NA	NA	NA	253.846
SPD_0942	NA	2.143	2.694	NA	NA	NA	NA	2.43	2.919	NA	NA	NA	NA	NA	NA	NA	255.187
SPD_0943	NA	NA	2.479	NA	NA	NA	NA	2.377	2.731	NA	NA	NA	NA	NA	NA	NA	329.771
SPD_0944	NA	NA	2.024	NA	NA	NA	NA	2.696	2.824	NA	NA	NA	NA	NA	NA	NA	109.998
SPD_0945	NA	2.132	2.692	NA	NA	NA	2.229	3.224	2.768	NA	NA	NA	-2.08	NA	NA	NA	198.764
SPD_0946	2.238	2.573	3.341	NA	NA	NA	2.064	2.965	2.9	NA	NA	NA	NA	NA	NA	NA	202.664
SPD_0947	NA	NA	3.01	NA	NA	NA	2.651	3.232	3.2	NA	NA	NA	-2.25	NA	NA	-2.11	164.249
SPD_0948	NA	NA	NA	NA	NA	NA	NA	2.239	NA	NA	NA	NA	NA	NA	NA	NA	252.789
SPD_0949	2.123	NA	2.74	NA	NA	NA	NA	2.302	NA	NA	NA	NA	NA	NA	NA	-2.04	170.133
SPD_0953	NA	NA	NA	NA	NA	NA	NA	NA	-2.1	NA	NA	NA	NA	NA	NA	NA	109318
SPD_0960	NA	NA	NA	NA	NA	NA	NA	NA	2.07	NA	NA	NA	NA	NA	NA	NA	18256.6
SPD_0968	NA	NA	2.206	NA	NA	NA	NA	NA	2.519	NA	NA	NA	NA	NA	NA	NA	11445.5
SPD_0969	NA	NA	NA	NA	NA	NA	NA	NA	2.289	NA	2.099	NA	NA	NA	NA	NA	18727.1
SPD_0970	NA	NA	NA	NA	NA	NA	NA	NA	2.123	NA	NA	NA	NA	NA	NA	NA	11860.2
SPD_0971	2.213	2.757	3.447	NA	NA	NA	2.176	2.103	2.687	NA	NA	NA	NA	NA	NA	NA	444.775
SPD_0975	9.419	256.5	58.69	27.23	6.231	NA	50.81	740.5	191.6	14.57	3.77	-3.87	NA	2.978	NA	NA	13467.6
SPD_0982	NA	2.018	2.026	NA	NA	NA	NA	2.939	2.836	2.933	2.831	NA	NA	NA	NA	NA	5837.46
SPD_0983	NA	NA	NA	NA	NA	NA	NA	2.906	3.021	3.307	3.438	NA	NA	NA	NA	NA	6029.41
SPD_0984	NA	2.408	2.197	NA	NA	NA	NA	3.765	3.824	3.81	3.871	NA	NA	NA	NA	NA	5193.91
SPD_0985	NA	2.089	2.033	NA	NA	NA	NA	3.085	3.088	3.167	3.17	NA	NA	NA	NA	NA	6213.04
EBG00001438112	NA	2.094	2.334	NA	NA	NA	NA	3.444	2.85	2.176	NA	NA	NA	NA	NA	NA	1831
SPD_0989	NA	2.432	2.859	NA	2.224	NA	NA	3.356	6.823	2.837	5.768	2.033	-2.11	-2.29	NA	NA	71538.9
SPD_0990	NA	2.2	2.701	NA	2.247	NA	NA	3.07	6.18	2.622	5.277	2.013	-2.1	-2.15	NA	NA	88499.8
SPD_0991	NA	2.179	2.554	NA	2.097	NA	NA	2.964	5.773	2.587	5.04	NA	NA	-2.12	NA	NA	72783.4
SPD_0994	NA	9.16	10.66	6.802	7.914	NA	NA	7.327	13.94	5.548	10.56	NA	NA	NA	NA	NA	28734.6
SPD_0995	NA	NA	-2.06	NA	NA	NA	NA	NA	-2.98	NA	-2.57	NA	NA	NA	NA	NA	9791.92
SPD_0997	NA	NA	2.037	NA	NA	NA	NA	NA	2.09	NA	NA	NA	NA	NA	NA	NA	38588.7
EBG00001438114	NA	NA	NA	NA	NA	NA	NA	NA	2.255	NA	2.048	NA	NA	NA	NA	NA	34405.8
SPD_0998	NA	2.079	2.33	NA	NA	NA	NA	NA	NA	NA	2.035	NA	NA	NA	NA	NA	27113.3
SPD_1000	2.062	2.283	2.945	NA	NA	NA	NA	NA	2.322	NA	NA	NA	NA	NA	NA	NA	4731.15
SPD_1001	2.023	3.258	4.293	NA	2.122	NA	NA	3.756	8.091	2.747	5.918	2.154	NA	-2.93	NA	NA	8107.1
SPD_1002	2.101	2.862	3.477	NA	NA	NA	NA	4.107	8.841	2.256	4.857	2.153	-2.85	-3.29	NA	NA	17501.5
SPD_1004	NA	NA	-2.97	NA	-2.84	NA	NA	NA	-2.12	NA	-2.13	-2.08	NA	NA	NA	NA	28744.4
SPD_1006	NA	NA	NA	NA	-2.38	NA	NA	NA	NA	NA	NA	NA	NA	NA	NA	NA	5812.78
SPD_1007	NA	NA	-2.12	NA	-2.97	NA	NA	NA	NA	NA	NA	NA	NA	NA	NA	NA	7941.61
SPD_1008	NA	NA	-2.16	NA	-3.13	NA	NA	NA	NA	NA	NA	NA	NA	NA	NA	NA	8700.13
SPD_1011	4.818	3.844	3.453	NA	NA	NA	4.38	6.072	5.441	NA	NA	NA	-2.22	-2.45	NA	NA	331.695
SPD_1015	NA	NA	NA	NA	NA	NA	NA	2.746	3.79	2.077	2.866	NA	NA	-2.15	NA	NA	8023.8
SPD_1016	NA	NA	NA	NA	NA	NA	NA	3.335	4.261	NA	2.367	NA	-3.03	-2.53	NA	NA	8488.25
SPD_1017	NA	NA	NA	NA	NA	NA	2.253	3.279	4.285	NA	NA	NA	-3.41	-2.42	NA	NA	3784.73
SPD_1018	NA	2.085	2.463	NA	NA	NA	2.012	2.264	3.175	NA	NA	NA	NA	NA	NA	NA	40446
SPD_1022	3.784	NA	NA	-3.76	NA	NA	NA	NA	NA	NA	NA	NA	NA	-3.36	NA	NA	19.2241
SPD_1023	NA	NA	NA	NA	NA	NA	NA	NA	NA	-2.14	NA	NA	NA	NA	-2.07	NA	4109.37
SPD_1036	3.44	NA	5.253	NA	NA	NA	NA	NA	5.111	NA	NA	NA	NA	-5.03	NA	NA	18.7268
SPD_1037	NA	NA	NA	NA	-2.85	NA	NA	NA	NA	NA	NA	NA	NA	NA	NA	NA	14628.7
SPD_1042	NA	-2.01	-2.15	NA	NA	NA	NA	NA	NA	NA	NA	NA	NA	NA	NA	NA	79037.1
SPD_1043	NA	NA	NA	NA	NA	NA	NA	NA	NA	NA	NA	NA	-2.17	NA	NA	NA	25736.3
SPD_1044	-2.08	-2.18	-2.13	NA	NA	NA	-2.08	-3.6	-4.15	NA	NA	NA	NA	NA	NA	NA	16257.2
SPD_1045	NA	NA	NA	NA	-3.34	NA	NA	NA	NA	NA	-2.57	NA	NA	NA	NA	NA	48.3723
SPD_1046	NA	NA	-3.98	NA	-3.21	-3.25	NA	NA	NA	NA	-2.58	NA	NA	NA	NA	NA	235.785
SPD_1061	NA	NA	2.078	NA	NA	NA	NA	NA	3.453	NA	3.204	NA	NA	-2.68	NA	NA	4364.16
SPD_1062	NA	NA	2.525	NA	NA	NA	NA	NA	3.667	NA	3.048	NA	NA	-2.24	NA	NA	12054.8
SPD_1063	NA	2.057	2.459	NA	NA	NA	NA	2.063	3.626	NA	2.564	NA	NA	NA	NA	NA	4172.73
SPD_1064	NA	NA	2.113	NA	NA	NA	NA	NA	2.948	NA	2.816	NA	NA	NA	NA	NA	5702.73
SPD_1065	NA	NA	2.051	NA	NA	NA	NA	NA	2.535	NA	2.858	NA	NA	NA	NA	NA	7578.42
SPD_1066	NA	NA	2.435	NA	NA	NA	NA	NA	2.617	NA	2.22	NA	NA	NA	NA	NA	2831.58
SPD_1067	NA	NA	NA	NA	NA	NA	NA	NA	2.403	NA	2.439	NA	NA	NA	NA	NA	9859.07
SPD_1068	NA	3.476	4.069	NA	2.33	NA	NA	3.582	7.985	4.205	9.373	2.229	NA	-3.24	NA	NA	3960.88
SPD_1069	NA	NA	NA	NA	NA	NA	NA	NA	NA	NA	2.15	NA	NA	NA	NA	NA	5384.49
SPD_1075	NA	NA	2.72	NA	2.163	NA	NA	NA	2.02	NA	NA	NA	NA	NA	NA	NA	1067.01
SPD_1076	NA	NA	NA	NA	NA	NA	NA	NA	-2.01	NA	NA	NA	NA	NA	NA	NA	32125.9
SPD_1079	NA	NA	-3.03	NA	-2.49	NA	NA	NA	-3.88	NA	-3.72	-2.12	NA	NA	NA	NA	52258.5
SPD_1080	NA	NA	-2.06	NA	NA	NA	NA	NA	-2.56	NA	-2.58	NA	NA	NA	NA	NA	22127.9
SPD_1081	NA	NA	NA	NA	NA	NA	NA	NA	-2.38	NA	-2.26	NA	NA	NA	NA	NA	3122.05
SPD_1082	NA	NA	NA	NA	NA	NA	NA	NA	NA	NA	-2.18	NA	NA	NA	NA	NA	2819.04
SPD_1098	NA	NA	NA	NA	NA	NA	NA	-2.3	-2.64	NA	NA	NA	NA	NA	NA	NA	67443.6
SPD_1099	NA	NA	-2.72	NA	NA	NA	NA	-2.69	-4.24	NA	-2.29	NA	NA	NA	NA	NA	24991.3
SPD_1100	NA	NA	NA	NA	NA	NA	NA	NA	-2.55	NA	NA	NA	NA	NA	NA	NA	47123.5
SPD_1101	2.046	NA	2.217	NA	NA	NA	NA	2.011	3.541	NA	2.472	NA	-2.11	-3.01	NA	NA	7947.52
SPD_1102	NA	NA	NA	NA	NA	NA	NA	2.195	3.77	NA	2.757	NA	-2.14	-2.97	NA	NA	4416.2
SPD_1103	NA	NA	NA	NA	NA	NA	NA	2.343	3.729	NA	2.688	NA	-2.15	-2.91	NA	NA	3872.38
SPD_1104	NA	NA	2.145	NA	NA	NA	NA	2.181	3.702	NA	2.884	NA	NA	-2.33	NA	NA	14025.2
SPD_1105	NA	NA	2.608	NA	NA	NA	NA	NA	2.714	NA	2.362	NA	NA	NA	NA	NA	1985.3
EBG00001438127	5.946	NA	NA	NA	NA	NA	NA	NA	NA	NA	NA	NA	NA	NA	NA	NA	2.93316
SPD_1108	NA	NA	-2.16	NA	-2.26	NA	NA	NA	-2.66	NA	-2.76	NA	NA	NA	NA	NA	4533.7
SPD_1109	NA	NA	NA	NA	NA	NA	NA	NA	-2.08	NA	-2.37	NA	NA	NA	NA	NA	5810.75
SPD_1117	2.375	2.47	2.631	NA	NA	NA	NA	3.164	4.074	NA	2.304	NA	NA	NA	NA	NA	2478.53
SPD_1121	NA	NA	NA	NA	NA	NA	NA	2.112	NA	NA	NA	NA	NA	NA	NA	NA	5554.94
SPD_1122	6.456	127.6	41.88	19.77	6.487	NA	15.41	210.3	63.61	13.65	4.129	NA	NA	NA	NA	NA	20985.3
SPD_1135	NA	NA	NA	NA	NA	NA	-2.02	-2.2	NA	NA	NA	NA	NA	NA	NA	NA	9557.46
SPD_1137	NA	2.267	3.176	2.906	4.071	NA	NA	3.147	6.389	3.812	7.739	2.03	NA	NA	NA	NA	1553.76
SPD_1138	NA	-2.34	-2.92	NA	NA	NA	-2.37	-2.82	-3.8	NA	NA	NA	NA	NA	NA	NA	51948.2
EBG00001438094	3.198	2.958	2.731	NA	NA	NA	2.167	NA	NA	NA	NA	NA	2.061	NA	NA	NA	228.213
SPD_1146	NA	NA	NA	NA	NA	NA	NA	-2.22	NA	NA	NA	NA	NA	NA	NA	NA	3031.59
SPD_1147	2.888	6.114	8.6	2.117	2.977	NA	NA	12.69	26.35	6.73	13.97	2.076	-2.49	-3.81	NA	NA	1831.54
EBG00001438124	4.477	NA	11.65	NA	NA	NA	NA	5.885	13.86	NA	4.881	NA	NA	NA	NA	NA	13.1809
SPD_1148	NA	NA	NA	NA	NA	NA	NA	2.849	4.1	2.087	3.003	NA	-2.23	NA	NA	NA	87618.6
SPD_1149	NA	NA	-2.04	NA	NA	NA	NA	NA	NA	NA	NA	NA	NA	NA	NA	NA	8838.59
SPD_1150	NA	NA	-2.26	NA	NA	NA	NA	NA	NA	NA	NA	NA	NA	NA	NA	NA	9757.33
SPD_1154	NA	NA	NA	NA	NA	NA	NA	2.012	2.706	NA	NA	NA	NA	NA	NA	NA	67477.5
EBG00001438151	7.293	9.874	15.59	NA	NA	NA	NA	3.951	3.219	NA	NA	NA	NA	-2.82	NA	NA	29.0573
SPD_1161	NA	NA	NA	NA	NA	NA	NA	NA	NA	NA	2.276	NA	NA	NA	NA	NA	225.276
SPD_1162	2.452	NA	NA	NA	-2.25	NA	3.014	2.294	NA	NA	NA	NA	NA	NA	NA	NA	176.32
SPD_1164	2.932	NA	2.311	NA	NA	NA	5.751	3.935	3.019	NA	NA	NA	NA	NA	NA	NA	436.488
SPD_1165	NA	NA	NA	NA	NA	NA	3.745	2.012	NA	NA	-2.82	NA	NA	NA	NA	NA	4794.41
SPD_1166	NA	NA	NA	NA	NA	NA	3.084	NA	NA	NA	-2.87	NA	NA	NA	NA	NA	12768.6
SPD_1167	NA	NA	NA	NA	NA	NA	2.789	NA	NA	NA	-3	NA	NA	NA	NA	NA	13963.2
SPD_1168	NA	NA	NA	NA	NA	NA	2.182	NA	NA	NA	-2.78	NA	NA	NA	NA	NA	4090.91
SPD_1169	NA	NA	NA	NA	NA	NA	2.126	NA	NA	NA	-2.66	NA	NA	NA	NA	NA	4182.1
SPD_1170	NA	NA	NA	NA	NA	NA	2.218	NA	NA	NA	-2.52	NA	NA	NA	NA	NA	17230.8
SPD_1183	NA	NA	6.196	NA	6.194	7.135	NA	NA	NA	NA	NA	NA	NA	NA	NA	-7.77	59.217
SPD_1186	6.762	NA	4.613	-5.18	NA	NA	NA	NA	NA	NA	NA	NA	NA	NA	NA	NA	12.2583
EBG00001438080	15.17	NA	11.78	-8.22	NA	NA	NA	5.735	NA	NA	NA	NA	NA	-4.69	4.582	NA	42.6377
SPD_1189	11.06	2.992	5.106	-3.7	NA	NA	NA	6.544	NA	3.823	NA	NA	NA	-6.54	NA	NA	76.4003
SPD_1190	NA	NA	NA	NA	NA	NA	NA	NA	-2.76	NA	NA	NA	NA	NA	NA	NA	43499.8
SPD_1193	NA	NA	-2.22	NA	NA	NA	NA	-2.12	-2.42	NA	NA	NA	NA	NA	NA	NA	32228.8
SPD_1194	NA	NA	-2.06	NA	NA	NA	NA	-2.17	-2.25	NA	NA	NA	NA	NA	NA	NA	25105.6
SPD_1199	NA	NA	NA	NA	NA	NA	NA	NA	2.452	NA	2.171	NA	NA	NA	NA	NA	7858.8
SPD_1200	NA	NA	NA	NA	NA	NA	NA	NA	2.155	NA	2.105	NA	NA	NA	NA	NA	11217.8
SPD_1213	NA	2.748	NA	NA	NA	NA	NA	3.53	3.118	2.179	NA	NA	NA	NA	NA	NA	293.258
SPD_1214	NA	2.985	3.781	NA	NA	NA	NA	4.069	3.272	3.339	2.685	NA	NA	-2.24	NA	NA	129.353
SPD_1216	NA	NA	2.083	NA	NA	NA	NA	2.197	4.535	2.703	5.58	2.064	-2.21	-3.53	NA	NA	18064.4
SPD_1217	NA	2.644	3.401	NA	2.356	NA	NA	3.385	6.868	3.898	7.908	2.029	-2.3	-3.82	NA	NA	3339.41
SPD_1221	NA	NA	NA	NA	NA	NA	NA	NA	2.38	NA	2.951	NA	NA	NA	NA	NA	6056.08
SPD_1222	NA	NA	2.063	NA	NA	NA	NA	NA	2.489	2.055	3.302	NA	NA	NA	NA	NA	4106.57
SPD_1225	NA	NA	2.155	NA	NA	NA	NA	NA	NA	2.019	NA	NA	NA	NA	NA	NA	38.8396
SPD_1227	NA	NA	-2.44	NA	-2.03	NA	NA	NA	NA	NA	NA	NA	NA	NA	NA	NA	26202.8
SPD_1228	NA	NA	-2.26	NA	NA	NA	NA	NA	NA	NA	NA	NA	NA	NA	NA	NA	25486.8
SPD_1229	NA	NA	-2.23	NA	NA	NA	NA	NA	NA	NA	NA	NA	NA	NA	NA	NA	25607.4
SPD_1233	2.393	2.204	2.419	NA	NA	NA	NA	2.749	4.352	NA	2.862	NA	NA	-2.37	NA	NA	2953.1
SPD_1255	NA	NA	2.807	NA	2.16	NA	NA	NA	2.796	NA	2.312	NA	NA	NA	NA	NA	1803.29
SPD_1257	4.644	NA	NA	NA	NA	NA	NA	NA	NA	NA	NA	NA	NA	NA	NA	NA	3.32047
SPD_1258	NA	NA	2.078	NA	NA	NA	NA	NA	NA	NA	2.021	NA	NA	NA	NA	NA	7669.44
SPD_1261	NA	NA	NA	NA	NA	NA	2.755	NA	NA	NA	-2.55	NA	NA	NA	NA	NA	60.2877
SPD_1263	NA	2.876	3.109	NA	NA	NA	3.123	4.441	3.299	NA	NA	NA	NA	NA	NA	NA	738.071
SPD_1264	NA	2.797	2.154	NA	NA	NA	3.199	4.319	2.483	NA	NA	NA	NA	NA	NA	NA	1006.18
SPD_1265	2.027	2.52	2.132	NA	NA	NA	3.482	4.839	2.828	NA	NA	NA	NA	NA	NA	NA	361.828
SPD_1266	2.508	2.734	3.297	NA	NA	NA	3.738	5.206	2.608	NA	NA	NA	NA	NA	NA	NA	419.25
SPD_1267	2.282	3.408	3.279	NA	NA	NA	4.686	5.293	3.746	NA	NA	NA	NA	NA	NA	NA	916.113
SPD_1269	2.829	NA	NA	NA	-4.56	NA	NA	NA	NA	NA	NA	NA	NA	NA	NA	NA	26.4157
SPD_1270	3.205	2.062	NA	NA	-3.8	NA	2.22	NA	NA	NA	NA	NA	NA	NA	NA	NA	43.77
SPD_1271	3.387	NA	NA	NA	NA	NA	2.74	NA	NA	NA	NA	NA	NA	NA	NA	NA	25.3268
SPD_1273	NA	NA	NA	NA	NA	NA	NA	NA	NA	NA	-2.65	NA	NA	NA	NA	NA	102.831
SPD_1276	2.11	2.32	2.618	NA	NA	NA	NA	NA	2.998	NA	2.321	NA	NA	NA	NA	NA	2429.76
SPD_1277	NA	2.147	2.613	NA	NA	NA	NA	NA	2.131	NA	NA	NA	NA	NA	NA	NA	5690.76
SPD_1278	NA	NA	2.127	NA	NA	NA	NA	NA	NA	NA	NA	NA	NA	NA	NA	NA	12814.3
SPD_1287	NA	NA	NA	NA	NA	NA	NA	NA	-2.04	NA	NA	NA	NA	NA	NA	NA	22595.5
SPD_1289	NA	NA	NA	NA	NA	NA	NA	NA	-2.15	NA	NA	NA	NA	NA	NA	NA	23601.4
SPD_1293	NA	NA	NA	NA	NA	NA	-2.32	-2.64	-2.28	NA	NA	NA	NA	NA	NA	NA	4552.27
SPD_1294	-2.85	-2.66	-4.26	NA	NA	NA	-2.16	-2.85	-4.64	NA	-2.15	NA	NA	NA	NA	NA	2126.74
SPD_1295	-2.92	-2.83	-6.32	NA	NA	NA	-2.65	-4.07	-7.25	NA	-2.74	NA	NA	NA	NA	NA	6466.6
SPD_1299	NA	NA	NA	NA	NA	NA	NA	NA	2.851	NA	NA	NA	NA	NA	NA	NA	41.6635
SPD_1305	NA	NA	NA	NA	NA	NA	NA	NA	2.083	NA	2.491	NA	NA	-2.01	NA	NA	5986.48
SPD_1306	NA	2.127	2.514	NA	NA	NA	NA	NA	2.54	NA	2.147	NA	NA	NA	NA	NA	3635.22
SPD_1307	NA	2.002	2.308	NA	NA	NA	NA	NA	2.582	NA	2.336	NA	NA	NA	NA	NA	3682.53
SPD_1310	NA	NA	NA	2.052	NA	NA	NA	2.145	NA	2.683	NA	NA	NA	NA	NA	NA	7334.76
SPD_1317	NA	2.328	2.877	NA	NA	NA	2.682	2.717	2.555	NA	NA	NA	NA	NA	NA	NA	552.485
SPD_1319	2.156	NA	NA	NA	NA	NA	NA	NA	NA	NA	NA	NA	NA	NA	NA	NA	359.633
SPD_1322	NA	NA	3.252	NA	3.989	NA	NA	NA	NA	3.024	NA	NA	NA	NA	NA	NA	33.2387
SPD_1323	NA	NA	NA	NA	-4.42	NA	NA	NA	NA	NA	NA	NA	NA	-5.11	NA	NA	5.18697
SPD_1328	NA	NA	-2.78	NA	-2.64	NA	NA	NA	-3.53	NA	-3.48	-2.24	NA	NA	NA	NA	74809.4
SPD_1329	NA	NA	-2.46	NA	-2.32	NA	NA	NA	-3.13	NA	-2.63	NA	NA	NA	NA	NA	33758
SPD_1330	NA	NA	-2.05	NA	NA	NA	NA	NA	-2.58	NA	-2.13	NA	NA	NA	NA	NA	17783.3
SPD_1331	NA	NA	-2.02	NA	NA	NA	NA	NA	-2.33	NA	NA	NA	NA	NA	NA	NA	22005.9
SPD_1334	NA	NA	NA	NA	-2.08	NA	NA	NA	NA	NA	NA	NA	NA	NA	NA	NA	32092.1
SPD_1335	NA	NA	NA	NA	-2.12	NA	NA	NA	NA	NA	NA	NA	NA	NA	NA	NA	101456
SPD_1352	NA	NA	-2.14	NA	-2.07	NA	NA	NA	NA	NA	NA	NA	NA	NA	NA	NA	3012.77
SPD_1353	NA	NA	-2.23	NA	-2.28	NA	NA	NA	NA	NA	NA	NA	NA	NA	NA	NA	2165.8
SPD_1354	2.666	NA	NA	NA	-4.92	NA	2.329	2.351	NA	NA	-2.14	-2.16	NA	NA	NA	NA	1748.25
SPD_1355	2.592	NA	NA	NA	-3.78	NA	2.421	2.401	NA	NA	-2.29	-2.27	NA	NA	NA	NA	4818.66
SPD_1357	NA	NA	NA	NA	-2.8	NA	NA	NA	NA	NA	NA	NA	NA	NA	NA	NA	141208
SPD_1360	NA	NA	NA	NA	NA	NA	NA	-2.69	NA	NA	NA	NA	NA	NA	NA	NA	14456
SPD_1368	NA	2.708	3.304	NA	2.075	NA	NA	4.022	7.406	3.884	7.153	NA	-2.17	-3.34	NA	NA	70032.4
SPD_1369	NA	2.485	2.983	NA	2.021	NA	NA	3.492	6.684	4.102	7.851	NA	NA	-3.27	NA	NA	104366
SPD_1370	NA	2.957	3.765	NA	2.19	NA	NA	4.509	7.908	3.676	6.447	NA	-2.23	-3.12	NA	NA	98045.9
SPD_1375	-2.08	-2.15	-2.69	NA	NA	NA	-2.13	-3	-2.75	NA	NA	NA	NA	NA	NA	NA	29013.8
SPD_1378	NA	NA	NA	NA	NA	NA	NA	NA	NA	NA	2.237	NA	NA	NA	NA	NA	4567.22
SPD_1381	NA	NA	NA	2.184	2.03	NA	NA	NA	3.125	NA	3.193	NA	NA	NA	NA	NA	8142.17
SPD_1382	NA	-2.02	-2.66	NA	-2.28	NA	NA	NA	NA	NA	NA	NA	NA	NA	NA	NA	18012.3
SPD_1383	NA	NA	-2.42	NA	NA	NA	NA	NA	NA	NA	NA	NA	NA	NA	NA	NA	45931.5
SPD_1390	NA	NA	-2.15	NA	NA	NA	NA	-2.18	-2.32	NA	NA	NA	NA	NA	NA	NA	22104.2
SPD_1409	NA	NA	NA	NA	NA	NA	NA	NA	NA	NA	-2.12	NA	NA	NA	NA	NA	13952.4
EBG00001438086	5.867	NA	NA	NA	NA	NA	NA	NA	NA	NA	NA	NA	NA	NA	NA	NA	6.88537
SPD_1415	NA	NA	NA	NA	NA	NA	-2.63	NA	NA	NA	2.884	2.075	NA	-2.16	-2.35	NA	8586.3
SPD_1416	NA	NA	NA	NA	NA	NA	NA	-2.12	NA	NA	NA	NA	NA	NA	NA	NA	17786.8
SPD_1417	NA	NA	NA	NA	NA	NA	-2.23	-2.63	NA	NA	NA	NA	NA	NA	NA	NA	12020.7
SPD_1429	NA	NA	NA	NA	NA	NA	NA	NA	2.088	NA	NA	NA	NA	NA	NA	NA	6317.96
SPD_1439	NA	NA	2.277	NA	NA	NA	NA	2.8	3.69	2.183	2.878	NA	NA	-2.19	NA	NA	56398.4
SPD_1440	NA	NA	NA	NA	NA	NA	NA	2.057	NA	NA	NA	NA	NA	NA	NA	NA	67.5639
SPD_1441	NA	NA	6.172	NA	NA	NA	NA	NA	NA	NA	NA	NA	NA	NA	NA	NA	3.31419
SPD_1447	NA	NA	NA	NA	NA	NA	NA	-2.44	-2.56	NA	NA	NA	NA	NA	NA	NA	1818.16
SPD_1454	NA	NA	NA	NA	NA	NA	NA	NA	-2.48	NA	-2.15	NA	NA	NA	NA	NA	713.016
SPD_1456	NA	-3.24	NA	-4.98	NA	NA	NA	NA	NA	NA	-4.46	-4.6	NA	NA	8.18	NA	13.8635
SPD_1461	NA	2.097	2.374	NA	NA	NA	NA	2.124	2.099	NA	NA	NA	NA	NA	NA	NA	57320.5
SPD_1463	NA	NA	NA	NA	NA	NA	2.113	NA	NA	NA	NA	NA	NA	NA	NA	NA	98206.1
SPD_1467	NA	4.178	5.927	2.897	4.11	NA	NA	2.513	4.968	2.387	4.719	NA	NA	NA	NA	NA	6875.25
SPD_1469	NA	NA	3.174	NA	NA	NA	NA	NA	3.013	NA	NA	NA	NA	NA	NA	NA	198.592
SPD_1470	NA	NA	2.183	NA	NA	NA	NA	NA	2.417	NA	NA	NA	NA	NA	NA	NA	72.9587
SPD_1471	NA	2.392	2.646	NA	NA	NA	NA	NA	2.747	NA	NA	NA	NA	NA	-2.15	NA	96.6674
SPD_1472	NA	NA	NA	NA	NA	NA	NA	NA	2.15	NA	2.251	NA	NA	-2.7	NA	NA	27149.3
SPD_1473	NA	NA	-2.39	NA	NA	NA	NA	NA	-2.18	NA	NA	NA	NA	NA	NA	NA	9573.48
SPD_1474	NA	NA	-2	NA	NA	NA	NA	NA	NA	NA	NA	NA	NA	NA	NA	NA	45112
SPD_1481	NA	NA	NA	NA	NA	NA	NA	NA	2.293	NA	2.808	NA	NA	NA	NA	NA	9527.02
SPD_1482	NA	NA	NA	NA	NA	NA	NA	NA	3.625	NA	3.549	NA	NA	NA	NA	NA	3139.47
SPD_1483	NA	NA	2.229	NA	NA	NA	NA	2.062	4.53	2.032	4.464	2.197	NA	NA	NA	NA	6312.19
SPD_1485	NA	NA	NA	NA	NA	NA	NA	NA	-2.13	NA	NA	NA	NA	NA	NA	NA	10334
SPD_1490	NA	NA	-2.21	NA	-2.06	NA	NA	NA	-2.78	NA	-2.76	NA	NA	NA	NA	NA	407.453
SPD_1491	NA	NA	NA	NA	NA	NA	NA	NA	-2.41	NA	-2.23	NA	NA	NA	NA	NA	400.873
SPD_1492	NA	NA	-3.08	NA	-2.73	-2.29	NA	NA	-2.68	NA	-2.51	NA	NA	NA	NA	NA	519.913
SPD_1493	NA	NA	-3.24	NA	-2.22	NA	NA	-2.05	-3.78	NA	-2.73	NA	NA	NA	NA	NA	1552.07
SPD_1494	NA	NA	-2.94	NA	-2.14	NA	NA	NA	-3.1	NA	-2.46	NA	NA	NA	NA	NA	1593.93
SPD_1498	NA	NA	NA	NA	NA	NA	NA	NA	NA	NA	-3.12	NA	NA	NA	NA	NA	36.5382
SPD_1503	NA	NA	NA	NA	NA	NA	NA	3.822	NA	NA	NA	NA	NA	NA	NA	NA	8.63782
SPD_1505	NA	2.286	4.352	NA	2.736	NA	2.567	2.364	3.428	NA	NA	NA	-2.08	NA	-2.02	-2.65	94.0588
SPD_1506	NA	2.057	NA	NA	NA	NA	NA	NA	NA	NA	NA	NA	NA	NA	NA	NA	7951.18
SPD_1509	NA	NA	-2.01	NA	-2.04	NA	NA	NA	NA	NA	NA	NA	NA	NA	NA	NA	4199.66
SPD_1510	NA	NA	-3	NA	-2.76	NA	NA	NA	-2.94	NA	-2.57	NA	NA	NA	NA	NA	34033
SPD_1511	NA	NA	-2.43	NA	-2.17	NA	NA	NA	-2.41	NA	-2.3	NA	NA	NA	NA	NA	33054
SPD_1515	11.9	44.02	59.95	3.699	5.038	NA	2.561	6.31	26.97	2.464	10.53	4.274	NA	-6.17	-9.27	-2.95	21177.9
SPD_1516	11.86	46.7	64.76	3.938	5.461	NA	2.51	6.267	28.36	2.497	11.3	4.525	NA	-5.91	-9.32	-2.86	29025.2
SPD_1517	12.66	55.55	76.95	4.388	6.077	NA	2.248	7.231	34.83	3.216	15.49	4.816	NA	-7.07	-9.65	-2.77	32359.8
SPD_1518	NA	NA	-2.39	NA	-2.46	NA	NA	NA	-2.55	NA	-3.61	-2.26	NA	NA	NA	NA	10867.3
SPD_1519	NA	NA	NA	NA	NA	NA	NA	-2.04	-2.26	NA	NA	NA	NA	NA	NA	NA	25759.2
SPD_1520	NA	NA	NA	NA	NA	NA	NA	-2.13	-2.37	NA	NA	NA	NA	NA	NA	NA	11583.7
SPD_1524	NA	2.058	NA	2.044	NA	NA	NA	3.123	2.513	2.517	2.025	NA	NA	NA	NA	NA	8448.42
SPD_1525	NA	NA	NA	NA	NA	NA	NA	2.339	NA	2.146	NA	NA	NA	NA	NA	NA	13846.8
SPD_1533	NA	3.04	NA	NA	NA	NA	NA	5.429	13.12	3.312	8.004	NA	NA	NA	NA	NA	18.0606
SPD_1536	NA	NA	NA	NA	NA	NA	NA	NA	NA	NA	2.574	NA	NA	NA	NA	NA	8989.76
SPD_1537	NA	NA	NA	NA	NA	NA	NA	NA	2.169	NA	2.473	NA	NA	NA	NA	NA	15341.7
SPD_1546	NA	NA	NA	NA	NA	NA	NA	NA	2.245	NA	NA	NA	NA	NA	NA	NA	11405.3
SPD_1554	NA	NA	NA	NA	NA	NA	NA	-2.31	-2.14	NA	NA	NA	NA	NA	NA	NA	3688.32
SPD_1556	NA	NA	NA	NA	NA	NA	NA	-2.42	-2.4	NA	NA	NA	NA	NA	NA	NA	6915.77
SPD_1557	NA	NA	NA	NA	NA	NA	NA	-2.11	-2.09	NA	NA	NA	NA	NA	NA	NA	7221.65
SPD_1563	NA	NA	-2.4	NA	NA	NA	NA	NA	NA	NA	NA	NA	NA	NA	NA	NA	11418
SPD_1568	NA	4.465	6.214	2.672	3.718	NA	2.51	8.974	24.43	3.576	9.733	2.722	-2.33	NA	NA	NA	193.593
SPD_1569	NA	-2.05	-2.34	NA	NA	NA	NA	-2.39	-2.96	NA	NA	NA	NA	NA	NA	NA	46757.1
SPD_1570	NA	NA	-2.03	NA	-2.08	NA	NA	NA	NA	NA	-2.51	NA	NA	NA	NA	NA	7921.81
SPD_1571	NA	NA	-2.51	NA	-2.27	NA	NA	NA	NA	NA	NA	NA	NA	NA	NA	NA	13173.3
SPD_1572	NA	NA	-2.15	NA	NA	NA	NA	NA	NA	NA	NA	NA	NA	NA	NA	NA	4088.94
SPD_1573	NA	NA	-2.92	NA	-2.43	NA	NA	NA	-2.39	NA	NA	NA	NA	NA	NA	NA	4404.4
SPD_1574	NA	NA	-2.27	NA	NA	NA	NA	NA	-2.42	NA	-2.02	NA	NA	NA	NA	NA	2911.03
SPD_1575	NA	NA	NA	NA	NA	NA	NA	NA	-2.02	NA	NA	NA	NA	NA	NA	NA	6754.42
SPD_1581	NA	NA	NA	NA	NA	NA	NA	NA	NA	2.239	2.322	NA	NA	NA	NA	NA	246.441
SPD_1583	NA	NA	-2.12	NA	NA	NA	NA	NA	-2.83	NA	-3.81	-2.21	NA	NA	NA	NA	393.665
SPD_1584	NA	NA	-2.31	NA	NA	NA	NA	NA	-2.2	NA	-3.29	NA	NA	NA	NA	NA	490.109
SPD_1585	NA	NA	NA	NA	NA	NA	NA	NA	NA	NA	-2.06	NA	NA	NA	NA	NA	1093.49
SPD_1587	NA	NA	NA	NA	2.042	NA	NA	NA	NA	NA	NA	NA	NA	NA	-2.09	NA	2588.21
SPD_1588	-3.73	-3.79	-3.08	NA	NA	NA	-2.15	-3.8	-2.68	NA	NA	NA	NA	NA	NA	NA	17583.2
SPD_1589	-3.88	-3.84	-2.92	NA	NA	NA	-2.27	-3.93	-2.89	NA	NA	NA	NA	NA	NA	NA	6114.81
SPD_1590	-3.64	-4.31	-3.66	NA	NA	NA	-2.16	-4.47	-3.76	-2.07	NA	NA	NA	NA	NA	NA	19681
SPD_1591	-3.61	-4.69	-4.18	NA	NA	NA	-2.1	-4.95	-4.49	-2.36	-2.14	NA	NA	NA	NA	NA	9196.41
SPD_1593	3.925	100.2	30.68	25.54	7.818	NA	17.29	291.4	101.9	16.86	5.892	-2.86	NA	4.232	2.793	NA	2462.44
SPD_1605	NA	NA	NA	NA	NA	NA	NA	NA	NA	NA	-2.06	NA	NA	NA	NA	NA	9289.71
SPD_1606	-2.01	-4.16	-5.34	-2.07	-2.66	NA	NA	NA	-3.89	-2.24	-4.97	-2.22	NA	NA	NA	NA	1138.45
SPD_1607	-2.02	-4.64	-5.38	-2.29	-2.66	NA	NA	NA	-4.13	-2.34	-6.01	-2.57	NA	NA	NA	NA	2194.46
SPD_1608	-2.15	-4.06	-4.44	NA	-2.07	NA	NA	NA	-3.62	-2.48	-5.2	-2.09	NA	NA	NA	NA	1131.39
SPD_1609	NA	-2.81	-3.14	NA	NA	NA	NA	NA	-2.23	-2.32	-2.94	NA	NA	NA	NA	NA	1543.17
SPD_1610	NA	-2.11	NA	NA	NA	NA	NA	NA	NA	-2.24	-2.21	NA	NA	NA	NA	NA	751.443
SPD_1611	NA	-2.65	-2.53	-2.32	-2.21	NA	NA	NA	NA	NA	-3.37	NA	NA	NA	NA	NA	147.334
SPD_1612	NA	-2.75	-3.73	NA	-2.3	NA	NA	NA	-2.41	NA	-3.02	-2.04	NA	NA	NA	NA	905.26
SPD_1613	NA	-3.12	-3.56	NA	NA	NA	NA	NA	-3.6	NA	-4.54	-2.38	NA	NA	NA	NA	2024.75
SPD_1614	-2.13	-2.93	-4.1	NA	NA	NA	NA	NA	-3.47	-2.26	-4.67	NA	NA	NA	NA	NA	813.909
SPD_1615	NA	-3.25	-3.59	NA	NA	NA	NA	NA	-3.69	-2.31	-5.11	-2.21	NA	NA	NA	NA	853.512
SPD_1616	NA	-2.77	-4.12	NA	-2.22	NA	NA	NA	-3.66	-2.53	-5.15	-2.03	NA	NA	NA	NA	729.006
SPD_1617	NA	-2.5	-2.16	NA	NA	NA	NA	-2.01	-2.86	-2.42	-3.44	NA	NA	NA	NA	NA	3197.17
SPD_1618	4.747	NA	NA	-4.84	NA	NA	NA	NA	NA	NA	NA	NA	NA	-4.66	NA	NA	11.9167
SPD_1619	NA	NA	NA	NA	NA	NA	NA	NA	NA	NA	2.041	NA	NA	NA	NA	NA	31171.1
SPD_1620	NA	NA	NA	NA	NA	NA	NA	NA	NA	NA	2.118	NA	NA	NA	NA	NA	15299.4
SPD_1626	-2	NA	-2.18	NA	NA	NA	-2.25	-3.54	-3	NA	NA	NA	NA	NA	NA	NA	18703.6
SPD_1633	NA	NA	-2.89	NA	-2.48	NA	NA	NA	NA	NA	NA	NA	NA	NA	NA	NA	418.308
SPD_1642	NA	NA	-2.82	NA	NA	NA	NA	-2.25	-2.63	NA	NA	NA	NA	NA	NA	NA	22876.5
SPD_1667	NA	NA	-2.58	NA	-2.69	NA	NA	NA	-2.4	NA	-3.06	-2.02	NA	NA	NA	NA	116217
SPD_1668	NA	NA	-2.83	NA	-2.82	NA	NA	NA	-2.71	NA	-3.08	-2.04	NA	NA	NA	NA	121589
SPD_1669	NA	NA	-2.8	NA	-2.74	NA	NA	NA	-2.78	NA	-3.25	-2.04	NA	NA	NA	NA	114310
SPD_1670	NA	NA	-2.46	NA	-2.37	NA	NA	NA	-2.56	NA	-3.26	NA	NA	NA	NA	NA	173341
SPD_1671	NA	NA	-2.79	NA	-2.08	NA	NA	NA	-2.71	NA	-2.79	NA	NA	NA	NA	NA	384322
SPD_1672	NA	NA	2.279	NA	NA	NA	NA	2.304	3.165	NA	2.014	NA	NA	NA	NA	NA	18202.6
SPD_1673	NA	NA	NA	NA	NA	NA	NA	NA	NA	NA	-2.76	-2.09	NA	NA	NA	NA	811.64
SPD_1675	NA	NA	-3.05	NA	-2.74	NA	NA	NA	NA	NA	-2.03	NA	NA	NA	NA	NA	374.784
SPD_1676	NA	NA	-3.12	NA	-2.94	NA	NA	NA	-2.86	NA	-2.77	NA	NA	NA	NA	NA	373.238
SPD_1677	NA	NA	-2.69	NA	-2.32	NA	NA	NA	-2.7	NA	-2.8	NA	NA	2.208	NA	NA	567.528
SPD_1678	NA	NA	NA	NA	NA	NA	NA	NA	NA	NA	-2.02	NA	NA	NA	NA	NA	860.716
SPD_1680	NA	NA	NA	NA	NA	NA	NA	NA	NA	NA	-2.25	NA	NA	NA	NA	NA	3245.75
SPD_1682	NA	NA	3.244	NA	NA	NA	NA	3.758	9.868	2.794	7.337	2.626	NA	-2.4	NA	NA	485.827
SPD_1683	NA	2.062	3.627	NA	2.417	NA	NA	4.423	12.4	2.758	7.733	2.804	-2.36	-2.21	NA	NA	539.639
SPD_1684	NA	2.619	4.697	NA	2.651	NA	NA	6.281	16.3	3.349	8.69	2.595	-3	-2.84	NA	NA	368.428
SPD_1685	NA	2.612	4.646	NA	2.739	NA	NA	4.416	14.26	3.044	9.827	3.229	NA	-2.29	NA	NA	690.993
SPD_1686	NA	2.703	4.379	NA	2.786	NA	NA	4.799	14.33	3.763	11.24	2.986	NA	-2.42	NA	NA	820.596
SPD_1687	NA	2.903	4.868	NA	2.461	NA	NA	5.792	14.48	4.511	11.28	2.501	-2.06	-3.18	NA	NA	1510.54
SPD_1688	2.087	2.839	4.914	NA	2.355	NA	NA	5.338	13.52	4.431	11.22	2.533	-2.04	-3.53	NA	NA	1313.8
SPD_1689	NA	2.153	4.174	NA	NA	NA	NA	4.747	14.28	3.337	10.04	3.008	-2.29	-2.98	NA	NA	653.329
SPD_1690	NA	2.553	4.112	NA	2.439	NA	NA	5.044	13.11	3.12	8.112	2.6	-2.39	-2.49	NA	NA	489.295
SPD_1691	NA	2.642	3.976	NA	2.281	NA	NA	5.07	12.34	3.274	7.969	2.434	-2.26	-2.55	NA	NA	466.825
SPD_1692	NA	2.468	4.509	NA	2.41	NA	NA	5.037	14.12	2.735	7.665	2.803	-2.44	-2.48	NA	NA	320.167
SPD_1693	NA	2.765	5.351	NA	2.763	NA	NA	6.3	15.63	3.441	8.534	NA	NA	-2.43	NA	NA	265.196
SPD_1694	NA	2.899	4.83	NA	2.592	NA	NA	6.422	13.15	3.347	6.851	NA	-2.37	-2.3	NA	NA	598.462
SPD_1695	NA	2.41	4.356	NA	2.595	NA	NA	4.363	9.495	3	6.53	NA	NA	-2.34	NA	NA	434.772
SPD_1696	NA	NA	4.231	NA	NA	NA	NA	3.761	8.351	3.025	6.717	NA	NA	-2.66	NA	NA	233.476
SPD_1697	NA	2.501	3.32	NA	NA	NA	NA	NA	5.527	NA	4.864	NA	NA	NA	NA	NA	60.5168
SPD_1698	NA	NA	NA	NA	NA	NA	NA	NA	5.752	NA	NA	NA	NA	NA	NA	NA	22.8636
SPD_1699	NA	NA	NA	NA	NA	NA	NA	3.662	3.459	NA	NA	NA	NA	NA	NA	NA	13.7446
SPD_1701	NA	NA	NA	NA	NA	NA	NA	NA	3.83	NA	NA	NA	NA	NA	NA	NA	6.01284
SPD_1702	NA	NA	NA	NA	NA	NA	NA	NA	NA	NA	4.201	NA	NA	NA	NA	NA	1559.53
SPD_1708	NA	NA	NA	NA	NA	NA	NA	NA	2.027	NA	NA	NA	NA	NA	NA	NA	74.7498
SPD_1709	NA	3.015	2.841	2.44	2.3	NA	NA	2.743	3.898	2.344	3.332	NA	NA	NA	NA	NA	50961.1
SPD_1710	NA	4.412	4.508	3.021	3.086	NA	NA	5.62	6.929	3.403	4.195	NA	NA	NA	NA	NA	10536
SPD_1711	7.481	254.4	70.52	34.01	9.427	NA	30.24	571	185.8	18.88	6.144	NA	NA	3.462	NA	NA	48887.9
SPD_1712	NA	NA	NA	NA	NA	NA	NA	-2.18	NA	NA	NA	NA	NA	NA	NA	NA	7544.46
SPD_1716	NA	2.352	3.516	4.103	6.134	NA	NA	NA	NA	NA	2.117	2.814	2.029	2.859	NA	NA	4845.78
SPD_1717	NA	3.267	4.467	5.872	8.03	NA	NA	NA	2.554	NA	3.533	3.898	NA	2.59	-2.5	NA	15202.2
SPD_1718	NA	5.536	6.696	9.099	11.01	NA	NA	NA	4.743	NA	6.296	5.598	NA	NA	-3.61	NA	14326.2
SPD_1723	NA	NA	NA	NA	NA	NA	3.164	3.019	NA	NA	NA	NA	NA	NA	NA	NA	28.0228
SPD_1725	NA	NA	NA	NA	NA	NA	NA	NA	NA	NA	-2.02	NA	NA	NA	NA	NA	48722.8
SPD_1726	NA	NA	-2.93	NA	-2.05	NA	NA	NA	-3.04	NA	-2.4	NA	NA	NA	NA	NA	187928
SPD_1727	NA	NA	-2.44	NA	NA	NA	NA	NA	-2.58	NA	-2.34	NA	NA	NA	NA	NA	55926.3
SPD_1728	NA	NA	NA	NA	NA	NA	NA	NA	-2.04	NA	NA	NA	NA	NA	NA	NA	75086.4
SPD_1731	NA	NA	NA	NA	NA	NA	NA	2.635	3.01	NA	NA	NA	NA	NA	NA	NA	136.787
SPD_1732	NA	NA	NA	NA	NA	NA	NA	3.181	2.974	2.008	NA	NA	NA	NA	NA	NA	367.825
SPD_1733	NA	NA	NA	NA	NA	NA	NA	3.061	2.498	NA	NA	NA	NA	NA	NA	NA	195.679
SPD_1734	NA	NA	NA	NA	NA	NA	NA	2.961	2.894	2.176	2.126	NA	NA	NA	NA	NA	532.269
SPD_1735	NA	2.339	2.448	NA	NA	NA	NA	4.021	3.402	2.909	2.461	NA	NA	NA	NA	NA	268.519
SPD_1736	NA	2.24	2.099	NA	NA	NA	NA	3.392	3.189	NA	NA	NA	NA	NA	NA	NA	213.344
SPD_1737	NA	NA	NA	NA	NA	NA	NA	NA	NA	2.263	NA	NA	NA	NA	2.162	2.519	33904.2
SPD_1738	NA	NA	NA	2.057	NA	NA	NA	3.463	2.395	3.051	2.11	NA	NA	NA	2.232	2.177	42834.5
SPD_1739	NA	2.097	NA	2.544	NA	NA	NA	3.136	NA	3.144	NA	NA	NA	NA	NA	NA	64070.5
SPD_1740	NA	7.001	3.391	6.438	3.118	NA	NA	12.22	7.139	8.214	4.799	NA	NA	NA	2.361	2.848	29521.2
SPD_1741	NA	NA	NA	NA	NA	NA	NA	NA	NA	NA	2.019	NA	NA	NA	NA	NA	21753.4
SPD_1742	NA	NA	2.059	2.209	2.437	NA	NA	NA	2.73	NA	2.602	NA	NA	NA	NA	NA	10260.5
SPD_1743	NA	2.533	2.967	2.82	3.303	NA	NA	2.669	3.958	2.06	3.055	NA	NA	NA	NA	NA	9795.78
SPD_1744	3.743	61.29	72	16.37	19.24	NA	12.09	92.83	151.6	7.679	12.54	NA	NA	2.351	NA	NA	12349.8
SPD_1745	NA	3.119	4.281	2.133	2.929	NA	NA	NA	6.186	NA	3.637	3.401	NA	NA	-2.37	NA	11057.8
SPD_1746	NA	2.201	2.695	2.199	2.692	NA	2.342	NA	4.389	NA	NA	3.094	NA	NA	-2.16	NA	3737.14
SPD_1747	NA	2.793	3.565	2.078	2.652	NA	2.417	NA	6.532	NA	2.703	3.454	NA	NA	-2.11	NA	10826
SPD_1748	NA	2.869	3.696	NA	2.541	NA	2.594	2.162	7.177	NA	2.767	3.319	NA	NA	NA	NA	8458.32
SPD_1749	NA	2.102	2.269	NA	NA	NA	3.287	2.445	7.019	NA	2.135	2.871	NA	NA	NA	NA	7759.44
SPD_1750	NA	2.049	2.15	NA	NA	NA	3.991	3.446	8.473	NA	2.123	2.459	-2.04	NA	NA	NA	1877.77
SPD_1751	NA	2.227	2.12	NA	NA	NA	4.405	3.437	9.438	NA	2.142	2.746	-2.03	NA	NA	2.197	1571.83
SPD_1752	NA	2.029	NA	NA	NA	NA	3.911	2.918	7.934	NA	2.029	2.719	NA	NA	NA	2.716	3749.77
SPD_1753	NA	NA	NA	NA	NA	NA	3.056	2.2	5.442	NA	NA	2.473	NA	NA	NA	2.156	4280.96
SPD_1754	NA	NA	NA	NA	NA	NA	NA	NA	2.447	NA	NA	NA	NA	NA	NA	2.503	2813.13
SPD_1755	NA	NA	NA	NA	NA	NA	NA	NA	2.057	NA	NA	NA	NA	NA	NA	2.002	2486.55
SPD_1756	NA	NA	NA	NA	NA	NA	NA	NA	2.204	NA	NA	NA	NA	NA	NA	NA	928.981
EBG00001438082	NA	2.435	NA	NA	NA	NA	2.01	NA	3.443	NA	NA	NA	NA	NA	NA	NA	55.9638
SPD_1760	3.309	NA	4.15	NA	NA	NA	4.137	6.626	4.708	NA	NA	NA	NA	NA	NA	NA	17.4125
SPD_1768	NA	NA	-2.12	NA	-2.45	NA	NA	NA	-2.38	NA	-2.58	-2.1	NA	NA	NA	NA	77740.3
SPD_1770	8.857	NA	NA	-10.1	-7.61	NA	NA	NA	NA	NA	NA	NA	NA	-3.67	4.505	NA	20.5348
SPD_1769	NA	NA	NA	NA	NA	NA	NA	-2.05	-2.47	NA	NA	NA	NA	NA	NA	NA	33197.7
SPD_1774	NA	NA	NA	NA	NA	NA	NA	-2.37	-2.09	NA	NA	NA	NA	NA	NA	NA	29274.3
SPD_1775	NA	NA	NA	NA	NA	NA	NA	-2.11	NA	NA	NA	NA	NA	NA	NA	NA	27670
SPD_1777	NA	NA	NA	NA	NA	NA	NA	2.121	NA	2.372	NA	-2.14	NA	NA	NA	NA	9106.36
SPD_1778	NA	NA	NA	NA	NA	NA	NA	2.881	NA	3.137	NA	-2.22	NA	NA	NA	NA	12708.9
SPD_1787	NA	NA	NA	NA	NA	NA	NA	-2.27	NA	NA	NA	NA	NA	NA	NA	NA	2758.81
SPD_1789	2.464	17.38	24.22	7.052	9.83	NA	NA	15.27	35.14	11.04	25.42	2.301	NA	NA	NA	NA	3839.54
SPD_1791	NA	-2.33	-2.85	NA	NA	NA	NA	-2.71	-3.3	NA	NA	NA	NA	NA	NA	NA	30008.3
SPD_1794	NA	NA	NA	NA	NA	NA	NA	NA	-2.32	NA	NA	NA	NA	NA	NA	NA	16286.1
SPD_1795	NA	10.31	13.7	6.278	8.341	NA	NA	8.198	21.18	4.971	12.84	2.583	NA	NA	NA	NA	150.553
SPD_1804	NA	3.068	5.182	NA	2.874	NA	2.375	5.164	13.05	2.174	5.495	2.527	-2.36	NA	NA	NA	488.697
SPD_1805	NA	2.619	3.963	NA	2.283	NA	NA	5.075	12.36	3.276	7.98	2.436	-2.27	-2.55	NA	NA	466.911
SPD_1806	NA	2.481	4.531	NA	2.409	NA	NA	5.036	14.11	2.734	7.662	2.802	-2.43	-2.48	NA	NA	319.745
SPD_1807	NA	2.765	5.351	NA	2.763	NA	NA	6.3	15.63	3.441	8.535	NA	NA	-2.43	NA	NA	265.324
SPD_1808	NA	2.879	4.795	NA	2.59	NA	NA	6.33	12.98	3.344	6.854	NA	-2.35	-2.3	NA	NA	599.093
SPD_1809	NA	2.432	4.398	NA	2.597	NA	NA	4.397	9.609	2.979	6.511	NA	NA	-2.35	NA	NA	433.667
SPD_1810	NA	NA	4.231	NA	NA	NA	NA	3.761	8.351	3.025	6.717	NA	NA	-2.66	NA	NA	233.372
SPD_1811	NA	2.501	3.319	NA	NA	NA	NA	NA	5.457	NA	4.803	NA	NA	NA	NA	NA	60.5126
SPD_1812	NA	NA	NA	NA	NA	NA	NA	NA	5.756	NA	NA	NA	NA	NA	NA	NA	22.7737
SPD_1813	NA	NA	NA	NA	NA	NA	NA	3.937	3.716	NA	NA	NA	NA	NA	NA	NA	13.7086
SPD_1815	NA	NA	NA	NA	NA	NA	NA	NA	3.83	NA	NA	NA	NA	NA	NA	NA	6.01284
SPD_1816	NA	NA	NA	NA	NA	NA	NA	NA	NA	NA	4.206	NA	NA	NA	NA	NA	1560.58
SPD_1817	4.454	63.92	55.85	14.35	12.54	NA	12.8	87.77	97.32	6.856	7.603	NA	NA	NA	NA	NA	1003.15
SPD_1818	4.783	84.82	83.72	17.73	17.5	NA	17.77	123.4	169.5	6.941	9.535	NA	NA	NA	NA	NA	9069.68
SPD_1824	NA	NA	NA	NA	NA	NA	2.158	4.219	4.342	NA	2.012	NA	NA	NA	2.648	3.635	2739.98
SPD_1826	NA	NA	NA	NA	NA	NA	NA	4.402	4.251	2.782	2.686	NA	NA	NA	2.121	3.483	4565.35
SPD_1828	NA	6.273	5.91	5.475	5.158	NA	2.735	25.53	11.44	9.335	4.184	-2.23	NA	NA	3.101	NA	5918.32
SPD_1833	NA	-5.74	-14.4	-3.17	-7.96	NA	NA	-2.32	-5.01	-4.27	-9.23	NA	NA	NA	NA	NA	12685.2
SPD_1834	NA	NA	2.508	NA	2.811	NA	NA	NA	NA	NA	NA	NA	NA	NA	NA	-2.91	8432.54
SPD_1840	NA	NA	NA	NA	NA	NA	NA	NA	-2.01	NA	NA	NA	NA	NA	NA	NA	221.835
SPD_1842	NA	NA	NA	NA	NA	NA	NA	NA	NA	NA	NA	NA	NA	2.565	NA	NA	35.273
SPD_1843	NA	NA	-2.61	NA	NA	NA	NA	NA	NA	NA	NA	NA	NA	NA	NA	NA	35.5246
SPD_1848	NA	NA	NA	NA	NA	NA	2.124	NA	2.308	NA	NA	NA	NA	NA	NA	NA	2350.15
SPD_1852	NA	NA	NA	NA	NA	NA	NA	NA	-2.62	NA	-2.11	NA	NA	NA	NA	NA	1231.71
SPD_1853	NA	-2.01	-2.09	NA	NA	NA	NA	NA	-2.15	NA	NA	NA	NA	NA	NA	NA	25124
SPD_1855	5.406	346.4	97.82	64.08	18.09	NA	30.22	513.9	223.6	17.01	7.401	NA	NA	6.854	NA	NA	10977.8
SPD_1856	6.115	398.4	124.4	65.15	20.34	NA	31.35	468	199.4	14.93	6.36	NA	NA	7.573	NA	NA	8030.23
SPD_1857	6.092	351.5	99.05	57.69	16.26	NA	33.33	455.9	187.6	13.68	5.628	NA	NA	7.28	NA	NA	15389.8
SPD_1858	6.546	290.2	73.64	44.34	11.25	NA	25.44	367.3	155.5	14.44	6.114	NA	NA	5.584	NA	NA	12030.5
SPD_1859	8.06	252.6	64.64	31.34	8.02	NA	29.73	386.8	149.5	13.01	5.029	NA	NA	4.313	NA	NA	8750.45
SPD_1860	8.104	284.6	70.37	35.13	8.683	NA	31.1	403.7	150.8	12.98	4.849	NA	NA	4.613	NA	NA	14101.6
SPD_1861	8.476	280.8	77.85	33.13	9.185	NA	30.22	348.3	124.1	11.53	4.105	NA	NA	4.839	NA	NA	12266.6
SPD_1862	8.882	244.6	64.96	27.54	7.314	NA	26.21	330	130.4	12.59	4.974	NA	NA	3.919	NA	NA	31524.5
SPD_1863	7.128	166.9	49.3	23.41	6.916	NA	22.07	274.5	115	12.44	5.212	NA	NA	3.621	NA	NA	31823.6
SPD_1864	NA	NA	NA	NA	NA	NA	NA	-2.46	NA	NA	NA	NA	NA	NA	NA	NA	9368.65
SPD_1868	NA	NA	2.279	NA	2.18	NA	NA	NA	3.608	2.046	4.525	2.212	NA	-2.02	NA	NA	15289
SPD_1871	-3.86	-3	-2.79	NA	NA	NA	-4.97	-5.37	-6.01	NA	NA	NA	NA	NA	NA	NA	442.095
SPD_1873	-4.8	-8.7	-32.2	NA	-6.7	NA	-6.86	-5.65	-15.5	NA	-2.26	-2.74	NA	NA	2.537	NA	164.203
SPD_1879	NA	2.642	3.312	NA	2.388	NA	NA	3.929	10.79	4.883	13.41	2.746	NA	-2.82	NA	NA	313.044
SPD_1880	NA	2.388	3.249	NA	2.217	NA	NA	4.494	11.64	4.201	10.88	2.59	NA	-2.62	NA	NA	809.509
SPD_1881	NA	2.309	4.002	NA	2.644	NA	NA	5.004	14.97	3.606	10.79	2.992	-2.42	-2.64	NA	NA	1222.59
SPD_1882	NA	2.527	4.537	NA	2.791	NA	NA	5.389	17.03	3.262	10.31	3.161	-2.59	-2.55	NA	NA	1133.86
SPD_1883	NA	2.804	4.39	NA	2.874	NA	NA	5.122	16.67	3.326	10.82	3.254	-2.19	-2.17	NA	NA	725.987
SPD_1884	NA	2.534	4.146	NA	2.93	NA	NA	4.472	14.55	3.03	9.86	3.254	-2.07	NA	NA	NA	874.295
SPD_1885	NA	2.377	3.875	NA	2.659	NA	NA	4.295	12.65	3.511	10.34	2.946	NA	-2.18	NA	NA	1108.66
SPD_1886	NA	2.341	4.065	NA	2.654	NA	NA	4.681	12.52	3.015	8.067	2.675	-2.07	-2.05	NA	NA	2607.86
EBG00001438136	NA	NA	NA	NA	NA	NA	NA	4.362	NA	NA	NA	NA	NA	NA	NA	NA	6.06206
SPD_1887	NA	NA	3.506	NA	2.488	NA	NA	4.341	11.59	3	8.011	2.67	-2.4	-2.34	NA	NA	931.202
SPD_1888	NA	2.434	NA	NA	NA	NA	NA	2.994	8.155	2.587	7.047	2.724	NA	-2.83	NA	NA	304.563
SPD_1889	NA	NA	NA	NA	NA	NA	NA	2.887	6.923	NA	3.617	NA	NA	NA	NA	NA	38.8332
SPD_1890	NA	NA	NA	NA	NA	NA	NA	3.929	3.71	NA	NA	NA	NA	NA	NA	NA	13.7757
SPD_1892	NA	NA	NA	NA	NA	NA	NA	NA	3.83	NA	NA	NA	NA	NA	NA	NA	6.01284
SPD_1893	NA	NA	NA	NA	NA	NA	NA	NA	NA	NA	4.221	NA	NA	NA	NA	NA	1559.21
SPD_1894	NA	NA	2.156	NA	NA	NA	NA	NA	NA	NA	NA	NA	NA	NA	NA	NA	194.381
SPD_1898	NA	2.003	3.05	NA	2.067	NA	2.429	2	NA	NA	NA	NA	NA	NA	NA	-2.52	2041.61
SPD_1900	NA	NA	-2.48	NA	-2.41	NA	NA	NA	-2.34	NA	-3.31	NA	NA	2.765	NA	NA	24740.9
SPD_1902	NA	NA	NA	NA	NA	NA	NA	NA	NA	NA	-2.53	NA	NA	2.153	NA	NA	14572
SPD_1906	NA	-2.09	-2.5	NA	NA	NA	NA	NA	-2.41	NA	-2.91	NA	NA	NA	NA	NA	314.457
SPD_1916	2.398	NA	NA	NA	NA	NA	2.874	2.261	NA	NA	NA	NA	NA	NA	NA	NA	93.3915
SPD_1917	NA	NA	NA	NA	NA	NA	2.251	3.136	NA	NA	NA	NA	NA	NA	NA	NA	19.8949
SPD_1919	NA	NA	NA	NA	NA	NA	NA	NA	-2.15	NA	NA	NA	NA	NA	NA	NA	33585.9
SPD_1920	NA	NA	NA	NA	NA	NA	NA	NA	NA	NA	-2.18	NA	NA	NA	NA	NA	7691.53
SPD_1928	NA	NA	-2.69	NA	NA	NA	NA	NA	-2.02	NA	-2.74	NA	NA	NA	NA	NA	22135.3
SPD_1930	NA	NA	NA	NA	NA	NA	NA	3.185	3.814	NA	NA	NA	-2.95	NA	NA	NA	34.7811
SPD_1934	-2.79	-3.48	-3.69	NA	NA	NA	NA	-2.17	-2.79	NA	-2.29	NA	NA	NA	NA	NA	31769.4
SPD_1935	-2.41	-3.46	-3.64	NA	NA	NA	NA	-2.06	-3.24	NA	-3.14	NA	NA	NA	NA	NA	8368.27
SPD_1936	-2.52	-4.27	-5.63	NA	-2.23	NA	NA	-2.45	-5.09	-2.22	-4.6	-2.07	NA	2.022	NA	NA	5526.87
SPD_1937	NA	NA	NA	NA	NA	NA	NA	NA	-2.11	NA	-2.43	NA	NA	NA	NA	NA	5249.91
SPD_1938	NA	NA	-2.12	NA	NA	NA	NA	NA	-2.65	NA	-2.65	NA	NA	NA	NA	NA	6895.94
SPD_1939	2.616	3.188	NA	NA	NA	NA	NA	NA	NA	NA	NA	NA	NA	NA	NA	NA	21.6319
SPD_1942	NA	2.349	2.946	2.034	2.55	NA	NA	NA	2.914	NA	2.219	NA	NA	NA	NA	NA	274.854
SPD_1949	NA	NA	NA	NA	NA	NA	NA	NA	-2.21	NA	-2.2	NA	NA	NA	NA	NA	3639.52
SPD_1950	NA	-2.01	-2.16	NA	NA	NA	NA	-2.1	-2.67	NA	NA	NA	NA	NA	NA	NA	16544.3
SPD_1951	NA	NA	-3.14	NA	-2.23	NA	NA	NA	-2.36	-2.12	-3.45	NA	NA	2.599	NA	NA	278.178
SPD_1953	NA	NA	-2.41	NA	NA	NA	NA	NA	NA	NA	-3.87	-2.09	NA	2.978	2.079	NA	111.955
SPD_1954	NA	NA	NA	NA	NA	NA	NA	NA	NA	NA	NA	NA	NA	NA	2.184	NA	2025.64
SPD_1955	NA	NA	NA	NA	NA	NA	3.197	2.488	NA	NA	NA	NA	NA	NA	NA	NA	36.8526
SPD_1956	-2.12	-2.48	-3.5	NA	NA	NA	NA	-2.54	-3.71	NA	-2.1	NA	NA	2.261	NA	NA	40441.2
SPD_1957	NA	NA	-2.85	NA	-2.17	NA	NA	NA	-2.84	-2.13	-3.9	NA	NA	NA	NA	NA	3392.82
SPD_1958	NA	NA	-2.64	NA	-2.02	NA	NA	NA	-2.92	-2.01	-3.87	NA	NA	NA	NA	NA	2626.65
SPD_1959	NA	NA	-2.67	NA	-2.13	NA	NA	NA	-2.48	NA	-3.03	NA	NA	NA	NA	NA	2654.98
SPD_1962	NA	NA	NA	3.185	3.697	NA	NA	NA	NA	NA	NA	NA	NA	2.731	NA	NA	17436.8
SPD_1963	NA	NA	NA	NA	NA	NA	2.224	6.255	6.746	2.812	3.033	NA	-3.37	-2.17	NA	NA	28967.6
SPD_1964	NA	NA	NA	NA	NA	NA	2.015	5.641	6.119	2.8	3.037	NA	-3	-2.18	NA	NA	34163.6
SPD_1965	NA	NA	NA	NA	NA	NA	NA	NA	NA	-2.2	-2.55	NA	NA	NA	NA	NA	2552.84
SPD_1966	NA	NA	2.256	NA	NA	NA	NA	NA	NA	NA	NA	NA	NA	NA	NA	NA	56.0043
SPD_1967	NA	NA	2.364	NA	NA	NA	NA	NA	NA	NA	NA	NA	NA	NA	NA	NA	55.352
SPD_1968	NA	NA	4.465	NA	5.792	NA	NA	NA	NA	NA	NA	NA	NA	NA	NA	NA	13.4944
SPD_1977	NA	NA	-2	NA	NA	NA	NA	NA	NA	NA	NA	NA	NA	NA	NA	NA	4041.09
SPD_1978	NA	-2.16	-3.22	NA	NA	NA	NA	-2.17	-3.33	NA	-2.94	NA	NA	NA	NA	NA	6174.19
SPD_1979	NA	-2.17	-4.03	NA	-2.28	NA	NA	-2.01	-3.53	-2.04	-3.57	NA	NA	2.376	NA	NA	5483.15
SPD_1981	NA	NA	2.229	NA	NA	NA	3.228	4.045	3.909	NA	NA	NA	-2.4	NA	NA	NA	1224.34
SPD_1982	NA	NA	NA	NA	NA	NA	2.473	3.759	3.528	NA	NA	NA	-2.09	NA	NA	NA	563.936
SPD_1983	5.108	NA	NA	NA	-3.84	NA	NA	5.966	NA	NA	NA	NA	NA	NA	NA	NA	17.529
SPD_1986	NA	NA	NA	NA	NA	NA	NA	NA	NA	NA	-2.15	NA	NA	NA	NA	NA	350.983
SPD_1988	NA	NA	2.18	NA	2.478	2.54	NA	NA	NA	NA	-2.63	NA	NA	2.237	NA	-2.91	232.118
SPD_1989	NA	NA	NA	NA	NA	NA	NA	NA	-2.54	NA	-3.47	NA	NA	NA	NA	NA	360.345
SPD_1990	NA	NA	NA	NA	NA	NA	NA	NA	-2.01	NA	-2.51	NA	NA	NA	NA	NA	188.775
SPD_1991	NA	NA	NA	NA	NA	NA	NA	NA	NA	NA	-2.36	NA	NA	NA	NA	NA	117.508
SPD_1992	NA	NA	NA	-2.08	NA	NA	NA	NA	-2.43	-2.01	-3.13	NA	NA	NA	NA	NA	98.7007
SPD_1993	NA	NA	NA	NA	NA	NA	NA	NA	-2.02	NA	-2.45	NA	NA	NA	NA	NA	73.8251
SPD_1996	NA	NA	-2.88	NA	NA	NA	NA	NA	NA	NA	-3.03	NA	NA	NA	NA	NA	2125.12
EBG00001438058	NA	NA	NA	NA	NA	NA	NA	2.94	3.348	NA	NA	NA	NA	NA	NA	NA	166.313
SPD_2001	5.197	NA	NA	NA	NA	NA	NA	4.862	NA	NA	NA	NA	NA	NA	NA	NA	6.86594
SPD_2010	NA	NA	NA	NA	NA	NA	NA	NA	NA	NA	NA	NA	NA	NA	-3.27	NA	79.2362
SPD_2011	NA	NA	NA	NA	2.465	NA	NA	-2.94	NA	NA	NA	2.304	NA	-2.01	-4.93	-3.19	210.432
SPD_2012	-2.1	NA	NA	NA	2.091	NA	-2.2	-3.74	NA	NA	NA	NA	NA	NA	-4.95	-2.94	993.428
SPD_2013	NA	NA	NA	2.245	2.437	NA	NA	-2.38	NA	NA	NA	2.418	NA	NA	-5.1	NA	910.105
SPD_2014	-2.68	NA	NA	NA	NA	NA	-2.02	-4	-2.55	NA	NA	NA	NA	NA	NA	NA	6862.96
SPD_2017	NA	NA	NA	NA	NA	NA	NA	NA	NA	NA	-2.05	NA	NA	NA	NA	NA	29679.3
SPD_2022	NA	NA	-2.21	NA	NA	NA	NA	-2.6	-2.64	NA	NA	NA	NA	NA	NA	NA	35241.2
SPD_2023	NA	NA	NA	NA	NA	NA	NA	-2.2	-2.27	NA	NA	NA	NA	2.33	NA	NA	4969.66
SPD_2024	NA	NA	-2.57	NA	NA	NA	NA	NA	-2.73	NA	-2.77	NA	NA	NA	NA	NA	5077.94
SPD_2025	NA	NA	NA	NA	NA	NA	NA	NA	-2.27	NA	-2.69	NA	NA	NA	NA	NA	9700.73
SPD_2026	NA	NA	NA	NA	NA	NA	NA	NA	-2.1	NA	-2.01	NA	NA	NA	NA	NA	4169.35
SPD_2027	NA	NA	NA	NA	NA	NA	NA	NA	-2.03	NA	-2.11	NA	NA	NA	NA	NA	1886.75
SPD_2028	6.513	132.8	31.9	20.39	4.897	NA	18.82	211	57.28	11.21	NA	-3.68	NA	3.3	NA	NA	23123
SPD_2029	NA	NA	-2.11	NA	NA	NA	NA	NA	NA	NA	-2.48	NA	NA	NA	NA	NA	5451.42
SPD_2034	11.25	279.7	74.15	24.87	6.593	NA	53.19	534.2	123.5	10.04	NA	-4.33	NA	4.568	NA	NA	5163.12
SPD_2035	14.02	321.1	80.47	22.9	5.739	NA	50.64	559.8	142.2	11.06	NA	-3.94	NA	4.463	NA	NA	7870.31
SPD_2038	NA	2.932	4.294	NA	2.279	NA	NA	2.923	3.737	NA	2.055	NA	NA	NA	NA	NA	353.372
SPD_2044	NA	NA	NA	NA	NA	NA	2.46	NA	NA	NA	NA	NA	NA	NA	NA	NA	6014.64
SPD_2045	NA	NA	NA	NA	NA	NA	2.217	NA	NA	NA	-2	NA	NA	NA	NA	NA	9675.72
SPD_2046	NA	NA	NA	NA	NA	NA	2.159	NA	NA	-2.03	-2.33	NA	NA	NA	NA	NA	8249.19
SPD_2047	NA	NA	NA	NA	NA	NA	NA	NA	NA	-2.09	-2.55	NA	NA	NA	NA	NA	8847.32
SPD_2048	NA	NA	NA	NA	NA	NA	NA	NA	NA	-2.17	-2.96	NA	NA	2.011	NA	NA	10355.5
SPD_2049	NA	NA	NA	NA	NA	NA	2.106	NA	NA	-2.08	-3.14	NA	NA	NA	NA	NA	8988.82
SPD_2050	NA	NA	NA	NA	NA	NA	NA	NA	NA	NA	-2.43	NA	NA	NA	NA	NA	13187.1
SPD_2053	NA	NA	2.429	NA	2.578	NA	NA	2.072	3.107	2.117	3.174	NA	NA	NA	NA	NA	2733.47
SPD_2054	NA	NA	2.509	NA	2.556	NA	NA	NA	2.862	NA	2.836	NA	NA	NA	NA	NA	7366.44
SPD_2058	NA	NA	NA	NA	NA	NA	NA	NA	NA	NA	-2.35	NA	NA	NA	NA	NA	13886.1
EBG00001438118	NA	NA	NA	NA	2.434	NA	2.601	NA	2.942	NA	NA	NA	NA	2.378	NA	NA	34.546
SPD_2061	NA	12.95	14.04	7.893	8.557	NA	3.481	17.04	18.69	4.896	5.37	NA	NA	2.289	NA	NA	965.127
SPD_2062	NA	19.52	21.36	9.835	10.76	NA	7.481	27.56	22.27	3.684	2.977	NA	NA	3.067	NA	NA	6432.02
EBG00001438109	NA	NA	NA	NA	NA	NA	NA	2.914	NA	NA	NA	NA	NA	NA	5.361	NA	12.6915
SPD_2063	2.081	21.1	22.53	10.14	10.82	NA	7.338	27.07	21.68	3.689	2.954	NA	NA	3.262	NA	NA	89479.2
SPD_2064	2.262	26.33	28.99	11.64	12.82	NA	7.401	37.8	33.57	5.107	4.535	NA	NA	2.992	NA	NA	170091
SPD_2065	2.8	38.5	46.27	13.75	16.52	NA	10.52	63.62	51.37	6.046	4.882	NA	NA	2.705	NA	NA	37578.7
SPD_2068	NA	3.816	4.098	3.009	3.231	NA	2.528	NA	2.665	-2.72	NA	2.871	NA	NA	-5.58	NA	49710.9
SPD_2069	NA	3.377	3.442	2.689	2.741	NA	2.17	NA	NA	-2.29	NA	NA	NA	NA	-3.61	NA	28672.5

## Sheet: Table S6
	Table S6. Clusters of Epithelial Immunity and Apoptotic Genes
	A. Immunity Genes
Name	Gene_ID	A	B	C	D	E	F	G	H	I	J	K	L	M	N	O	P		Contrasts
VAV2	ENSG00000160293	NA	NA	3.25095	NA	2.91761	NA	NA	NA	NA	NA	2.10128	NA	NA	NA	NA	NA		A	wt, 30 mpi	vs.	wt, 60 mpi
ICOSLG	ENSG00000160223	NA	NA	NA	NA	3.24259	NA	NA	NA	NA	NA	NA	NA	NA	NA	NA	NA		B	wt, 30 mpi	vs.	wt, 120 mpi
LY86	ENSG00000112799	NA	NA	2.048	NA	NA	NA	NA	NA	NA	NA	NA	NA	NA	NA	NA	NA		C	wt, 30 mpi	vs.	wt, 240 mpi
GRIN2A	ENSG00000183454	NA	NA	2.69306	NA	3.1948	NA	NA	NA	NA	NA	NA	NA	NA	NA	NA	NA		D	wt, 60 mpi	vs.	wt, 120 mpi
IL2RA	ENSG00000134460	NA	NA	2.37853	NA	2.57797	2.54585	NA	NA	NA	NA	NA	NA	NA	NA	NA	-2.39671		E	wt, 60 mpi	vs.	wt, 240 mpi
HSPA1B	ENSG00000204388	NA	4.21818	5.26816	NA	3.47791	NA	NA	NA	6.33708	NA	5.23356	NA	NA	NA	NA	NA		F	wt, 120 mpi	vs.	wt, 240 mpi
ADM	ENSG00000148926	NA	NA	2.91033	NA	2.25761	NA	NA	NA	2.16397	NA	2.27123	NA	NA	NA	NA	NA		G	∆cps2E, 30 mpi	vs.	∆cps2E, 60 mpi
PLCG2	ENSG00000197943	NA	NA	2.44421	NA	NA	NA	NA	NA	NA	NA	NA	NA	NA	NA	NA	NA		H	∆cps2E, 30 mpi	vs.	∆cps2E, 120 mpi
HSPA1A	ENSG00000204389	NA	4.70197	5.55676	NA	3.34061	NA	NA	2.17866	6.57633	NA	5.15856	NA	NA	NA	NA	NA		I	∆cps2E, 30 mpi	vs.	∆cps2E, 240 mpi
ERBB4	ENSG00000178568	NA	NA	2.57481	NA	NA	NA	NA	2.11194	NA	NA	NA	NA	NA	NA	NA	NA		J	∆cps2E, 60 mpi	vs.	∆cps2E, 120 mpi
CD36	ENSG00000135218	NA	NA	2.29881	NA	2.81204	NA	NA	NA	NA	NA	NA	NA	NA	NA	NA	NA		K	∆cps2E, 60 mpi	vs.	∆cps2E, 240 mpi
NR4A1	ENSG00000123358	4.33707	3.29487	5.28201	NA	NA	NA	NA	3.99023	5.25664	NA	2.71137	NA	NA	NA	NA	NA		L	∆cps2E, 120 mpi	vs.	∆cps2E, 240 mpi
GRIN2B	ENSG00000273079	NA	NA	NA	NA	2.14908	NA	NA	NA	NA	NA	NA	NA	NA	NA	NA	NA		M	∆cps2E, 30 mpi	vs.	wt, 30 mpi
NFKBIA	ENSG00000100906	NA	NA	NA	NA	NA	NA	NA	NA	NA	NA	2.25143	NA	NA	NA	NA	NA		N	∆cps2E, 60 mpi	vs.	wt, 60 mpi
HSP90AA1	ENSG00000080824	NA	NA	NA	NA	NA	NA	NA	NA	3.43535	NA	2.85719	2.07577	NA	NA	NA	NA		O	∆cps2E, 120 mpi	vs.	wt, 120 mpi
LIMK1	ENSG00000106683	NA	NA	2.98899	NA	NA	NA	NA	NA	NA	NA	2.11887	NA	NA	NA	NA	NA		P	∆cps2E, 240 mpi	vs.	wt, 240 mpi
TGFB1	ENSG00000105329	NA	NA	2.92987	NA	NA	NA	NA	NA	2.05534	NA	2.22018	NA	NA	NA	NA	NA			FC>2, second condition has higher expression
FOS	ENSG00000170345	4.73643	3.21189	4.18078	NA	NA	NA	2.70989	3.72254	3.72665	NA	NA	NA	NA	NA	NA	NA
EGR1	ENSG00000120738	5.96207	2.59547	3.4329	NA	NA	NA	4.06636	3.30148	2.7248	NA	NA	NA	NA	NA	NA	NA
B. Immunity Genes
Name	Gene_ID	A	B	C	D	E	F	G	H	I	J	K	L	M	N	O	P
NRG1	ENSG00000157168	NA	NA	NA	NA	NA	NA	2.3	NA	2.1	NA	NA	NA	NA	NA	NA	NA
PIK3R1	ENSG00000145675	2	2.7	2.7	NA	NA	NA	NA	3	2.6	NA	NA	NA	NA	NA	NA	NA
IFIT1	ENSG00000185745	2.5	NA	NA	NA	NA	NA	NA	3.9	2.4	2.9	NA	NA	NA	NA	NA	NA
IFIT3	ENSG00000119917	2.4	NA	NA	NA	NA	NA	NA	3.4	NA	2.6	NA	NA	NA	NA	NA	NA
WIPF1	ENSG00000115935	NA	2.1	2.5	NA	NA	NA	NA	2.3	NA	NA	NA	NA	NA	NA	NA	NA
PRKD1	ENSG00000184304	NA	NA	2	NA	NA	NA	2.1	2	NA	NA	NA	NA	NA	NA	NA	NA
FZD5	ENSG00000163251	NA	NA	NA	NA	NA	NA	NA	2.3	2.1	NA	NA	NA	NA	NA	NA	NA
PDE1C	ENSG00000154678	2.2	NA	2.8	NA	NA	NA	2.3	3	2	NA	NA	NA	NA	NA	NA	NA
ST6GAL1	ENSG00000073849	NA	NA	NA	NA	NA	NA	NA	2.5	NA	NA	NA	NA	NA	NA	NA	NA
ERAP1	ENSG00000164307	NA	NA	NA	NA	NA	NA	NA	2	NA	NA	NA	NA	NA	NA	NA	NA
CFHR1	ENSG00000244414	3	3	NA	NA	NA	NA	NA	5.6	4.2	3.4	2.6	NA	NA	NA	NA	NA
MAVS	ENSG00000088888	2.1	NA	NA	NA	NA	NA	NA	2.3	NA	NA	NA	NA	NA	NA	NA	NA
PRKACB	ENSG00000142875	NA	NA	NA	NA	NA	NA	NA	2	NA	NA	NA	NA	NA	NA	NA	NA
TRIM34	ENSG00000258659	2.6	2.6	NA	NA	NA	NA	NA	2.8	NA	NA	NA	NA	NA	NA	NA	NA
C5	ENSG00000106804	NA	NA	NA	NA	NA	NA	NA	2.9	2.3	NA	NA	NA	NA	NA	NA	NA
DBNL	ENSG00000136279	2.4	2.1	2.4	NA	NA	NA	NA	NA	NA	NA	NA	NA	NA	NA	NA	NA
HFE	ENSG00000010704	2.6	2.3	2.4	NA	NA	NA	NA	2.5	2.3	NA	NA	NA	NA	NA	NA	NA
TLR1	ENSG00000174125	NA	2.2	NA	NA	NA	NA	NA	2.6	NA	NA	NA	NA	NA	NA	NA	NA
TLR6	ENSG00000174130	NA	2.2	NA	NA	NA	NA	NA	2.6	NA	NA	NA	NA	NA	NA	NA	NA
FRK	ENSG00000111816	2	NA	NA	NA	NA	NA	NA	2.3	NA	NA	NA	NA	NA	NA	NA	NA
RASGEF1A	ENSG00000198915	NA	NA	NA	NA	NA	NA	NA	2.1	NA	NA	NA	NA	NA	NA	NA	NA
KYNU	ENSG00000115919	3.1	2.9	2.3	NA	NA	NA	2.8	3	3.1	NA	NA	NA	NA	NA	NA	NA
PARP9	ENSG00000138496	NA	NA	NA	NA	NA	NA	NA	2.9	2.2	NA	NA	NA	NA	NA	NA	NA
TRIM6	ENSG00000121236	2.1	2.5	2	NA	NA	NA	NA	3.3	2.6	2.2	NA	NA	NA	NA	NA	NA
VAV3	ENSG00000134215	2.8	2.3	NA	NA	NA	NA	NA	2.7	NA	NA	NA	NA	NA	NA	NA	NA
NBN	ENSG00000104320	NA	NA	NA	NA	NA	NA	NA	2	NA	NA	NA	NA	NA	NA	NA	NA
PELI2	ENSG00000139946	2.2	2.3	NA	NA	NA	NA	NA	2.7	NA	NA	NA	NA	NA	NA	NA	NA
FGB	ENSG00000171564	3.7	3.8	3.4	NA	NA	NA	NA	6.2	4.2	3.8	2.6	NA	NA	NA	NA	NA
WNT5A	ENSG00000114251	3	2.3	2.2	NA	NA	NA	2.3	3.1	2	NA	NA	NA	NA	NA	NA	NA
FGA	ENSG00000171560	5.2	5.6	3.9	NA	NA	NA	NA	9.5	5.5	5.7	3.3	NA	NA	-3.1	NA	NA
STAT6	ENSG00000166888	3.9	4.1	3.5	NA	NA	NA	NA	4.5	3.8	2.6	2.2	NA	NA	NA	NA	NA
PROS1	ENSG00000184500	NA	NA	NA	NA	NA	NA	NA	3.1	2.4	NA	NA	NA	NA	NA	NA	NA
CFH	ENSG00000000971	3.4	3.3	2.4	NA	NA	NA	2.3	4.1	3.6	NA	NA	NA	NA	NA	NA	NA
JAK1	ENSG00000162434	NA	NA	NA	NA	NA	NA	NA	2.1	2.1	NA	NA	NA	NA	NA	NA	NA
GBP2	ENSG00000162645	9.2	7	3	NA	-3.1	-2.4	4	9.5	7.2	2.4	NA	NA	NA	-2.8	NA	NA
MAP2K6	ENSG00000108984	3.8	4	3.3	NA	NA	NA	2.4	7.1	3.3	2.9	NA	NA	NA	NA	NA	NA
TNFRSF21	ENSG00000146072	NA	NA	NA	NA	NA	NA	NA	2.2	2	NA	NA	NA	NA	NA	NA	NA
IRS2	ENSG00000185950	3.1	2.4	2.6	NA	NA	NA	2.5	3.6	3.3	NA	NA	NA	NA	NA	NA	NA
C1RL	ENSG00000139178	3.4	2.9	2.4	NA	NA	NA	NA	3.7	2.6	NA	NA	NA	NA	NA	NA	NA
BTC	ENSG00000174808	4.5	3.6	2.3	NA	NA	NA	3.3	6.9	3.8	2.1	NA	NA	NA	NA	NA	NA
LGR4	ENSG00000205213	3	2.8	2.1	NA	NA	NA	3	4.8	3.1	NA	NA	NA	NA	NA	NA	NA
ERBB3	ENSG00000065361	2.7	2.5	NA	NA	NA	NA	NA	3.7	2.3	NA	NA	NA	NA	NA	NA	NA
C. Immunity Genes
Name	Gene_ID	A	B	C	D	E	F	G	H	I	J	K	L	M	N	O	P
POLR3G	ENSG00000113356	-2.1	NA	NA	NA	NA	NA	NA	NA	NA	NA	NA	NA	NA	NA	NA	NA
FYN	ENSG00000010810	NA	-2.3	NA	NA	NA	NA	NA	NA	NA	NA	NA	NA	NA	NA	NA	NA
IL34	ENSG00000157368	NA	-2.4	NA	NA	NA	NA	NA	NA	NA	NA	NA	NA	NA	NA	NA	NA
RASGRP1	ENSG00000172575	NA	NA	NA	NA	NA	NA	NA	NA	-2.5	NA	-2.7	NA	NA	NA	NA	NA
C1S	ENSG00000182326	NA	NA	NA	NA	NA	NA	NA	NA	-2.1	NA	NA	NA	NA	NA	NA	NA
HERC5	ENSG00000138646	NA	NA	-2.2	NA	NA	NA	NA	NA	NA	NA	NA	NA	NA	NA	NA	NA
RASGRF2	ENSG00000113319	NA	NA	NA	NA	NA	NA	NA	NA	-2.1	NA	-2.2	NA	NA	NA	NA	NA
HIST1H2BF	ENSG00000277224	NA	NA	-2.3	NA	NA	NA	NA	-2.3	NA	NA	NA	NA	NA	NA	NA	NA
CTSK	ENSG00000143387	-2.3	-2	NA	NA	NA	NA	NA	NA	-2.2	NA	NA	NA	NA	NA	NA	NA
SYNGAP1	ENSG00000197283	NA	NA	NA	NA	NA	NA	NA	NA	-2.1	NA	NA	NA	NA	NA	NA	NA
BIRC3	ENSG00000023445	NA	NA	-2.3	NA	NA	NA	NA	NA	NA	NA	NA	NA	NA	NA	NA	NA
CYLD	ENSG00000083799	NA	NA	-2.3	NA	NA	NA	NA	NA	NA	NA	NA	NA	NA	NA	NA	NA
EGFR	ENSG00000146648	NA	NA	NA	NA	NA	NA	NA	NA	NA	NA	-2.1	NA	NA	NA	NA	NA
DUSP10	ENSG00000143507	-2.3	-4.8	-3.2	-2	NA	NA	NA	-3.7	-3.6	-2.4	-2.4	NA	NA	NA	NA	NA
SIRT1	ENSG00000096717	NA	-2.3	-2.4	NA	NA	NA	NA	NA	NA	NA	NA	NA	NA	NA	NA	NA
TXNIP	ENSG00000265972	-5.2	-9.2	-7.4	NA	NA	NA	-3.2	-9.2	-11.9	-2.9	-3.7	NA	NA	NA	NA	NA
IFI16	ENSG00000163565	-2.1	-2.1	-2.5	NA	NA	NA	NA	NA	-2.2	NA	-2.3	NA	NA	NA	NA	NA
PELI1	ENSG00000197329	NA	-2.2	NA	NA	NA	NA	NA	NA	NA	NA	NA	NA	NA	NA	NA	NA
ABL2	ENSG00000143322	-2.4	-2.6	-2	NA	NA	NA	NA	-2.4	-2.1	NA	NA	NA	NA	NA	NA	NA
HIST1H2BE	ENSG00000274290	NA	NA	-2.2	NA	NA	NA	NA	NA	-2.3	NA	-2.4	NA	NA	NA	NA	NA
BIRC2	ENSG00000110330	NA	-2	-2.6	NA	NA	NA	NA	NA	NA	NA	NA	NA	NA	NA	NA	NA
IL4R	ENSG00000077238	NA	-2.4	-2.5	NA	NA	NA	NA	-2.9	-2.8	NA	NA	NA	NA	NA	NA	NA
ITPR2	ENSG00000123104	-3.5	-2.7	-2.3	NA	NA	NA	NA	-2.9	-3.6	NA	-2.2	NA	NA	NA	NA	NA
POLR3F	ENSG00000132664	NA	NA	NA	NA	NA	NA	NA	-2.1	NA	NA	NA	NA	NA	NA	NA	NA
TICAM2	ENSG00000243414	-2	NA	NA	NA	NA	NA	NA	NA	NA	NA	NA	NA	NA	NA	NA	NA
IL1RL1	ENSG00000115602	-3.4	-3.1	-3.8	NA	NA	NA	NA	-4.5	-3.3	-3.1	-2.3	NA	NA	2.2	NA	NA
IL18R1	ENSG00000115604	-3	-2.8	-3	NA	NA	NA	NA	-3.2	-3	-2.3	-2.1	NA	NA	NA	NA	NA
POLR3D	ENSG00000168495	NA	-2.2	-2.6	NA	NA	NA	NA	-2.9	-2.2	NA	NA	NA	NA	NA	NA	NA
SAMHD1	ENSG00000101347	-2.3	-2.3	-2.1	NA	NA	NA	NA	NA	NA	NA	NA	NA	NA	NA	NA	NA
CRCP	ENSG00000241258	-2.2	NA	NA	NA	NA	NA	NA	-2.2	-2.1	NA	NA	NA	NA	NA	NA	NA
TRIM25	ENSG00000121060	NA	NA	-2.5	NA	NA	NA	NA	NA	-2.2	NA	NA	NA	NA	NA	NA	NA
POLR3A	ENSG00000148606	-2.1	-2.3	-2.3	NA	NA	NA	NA	-2.2	NA	NA	NA	NA	NA	NA	NA	NA
D. Apoptotic Genes
Name	Gene_ID	A	B	C	D	E	F	G	H	I	J	K	L	M	N	O	P
DNAJA1	ENSG00000086061	NA	NA	NA	NA	NA	NA	NA	NA	2.7	NA	2.7	2.2	NA	NA	NA	NA
HSPH1	ENSG00000120694	NA	NA	2.7	NA	2.9	NA	NA	NA	4	NA	3.5	2.6	NA	NA	NA	NA
HSP90AA1	ENSG00000080824	NA	NA	NA	NA	NA	NA	NA	NA	3.4	NA	2.9	2.1	NA	NA	NA	NA
HSP90AB1	ENSG00000096384	NA	NA	NA	NA	NA	NA	NA	NA	2.5	NA	2.4	NA	NA	NA	NA	NA
OSGIN1	ENSG00000140961	3.8	6.6	7	NA	NA	NA	NA	2.9	4.7	2.5	4	NA	NA	NA	NA	NA
BAG3	ENSG00000151929	NA	2.6	3.3	2.5	3.1	NA	NA	NA	4.1	NA	3.6	2.8	NA	NA	NA	NA
VCP	ENSG00000165280	NA	NA	NA	NA	NA	NA	NA	NA	NA	NA	2.1	NA	NA	NA	NA	NA
SFN	ENSG00000175793	2.8	3.4	3.6	NA	NA	NA	NA	NA	4.1	NA	3.6	NA	NA	NA	NA	NA
ZC3H12A	ENSG00000163874	2.4	4.3	4.3	NA	NA	NA	NA	2.1	2.9	2.4	3.3	NA	NA	NA	NA	NA
HSPA1B	ENSG00000204388	NA	4.2	5.3	NA	3.5	NA	NA	NA	6.3	NA	5.2	NA	NA	NA	NA	NA
HSPA1A	ENSG00000204389	NA	4.7	5.6	NA	3.3	NA	NA	2.2	6.6	NA	5.2	NA	NA	NA	NA	NA
HMOX1	ENSG00000100292	2.2	7.4	9.4	3.3	4.2	NA	NA	4.1	12.1	4	12.1	3	NA	NA	NA	NA
E. Apoptotic Genes
Name	Gene_ID	A	B	C	D	E	F	G	H	I	J	K	L	M	N	O	P
SORT1	ENSG00000134243	NA	NA	NA	NA	NA	NA	NA	2.4	NA	NA	NA	NA	NA	NA	NA	NA
LRRK2	ENSG00000188906	NA	NA	NA	NA	NA	NA	NA	3	NA	NA	NA	NA	NA	NA	NA	NA
HIF1A	ENSG00000100644	NA	NA	NA	NA	NA	NA	NA	2.2	NA	NA	NA	NA	NA	NA	NA	NA
TNIK	ENSG00000154310	2	NA	NA	NA	NA	NA	2.3	2.5	NA	NA	NA	NA	NA	NA	NA	NA
GRIK2	ENSG00000164418	2.2	NA	2.2	NA	NA	NA	NA	2.6	NA	NA	NA	NA	NA	NA	NA	NA
APH1B	ENSG00000138613	2.1	NA	NA	NA	NA	NA	NA	2.6	NA	NA	NA	NA	NA	NA	NA	NA
VAV3	ENSG00000134215	2.8	2.3	NA	NA	NA	NA	NA	2.7	NA	NA	NA	NA	NA	NA	NA	NA
TNFSF10	ENSG00000121858	3.9	2.9	2.4	NA	NA	NA	NA	6.8	3	3.4	NA	NA	NA	NA	NA	NA
GABRB3	ENSG00000166206	NA	NA	NA	NA	NA	NA	NA	2.1	NA	NA	NA	NA	NA	NA	NA	NA
ZMAT4	ENSG00000165061	4.1	4.4	5.2	NA	NA	NA	2.1	4.4	2.1	2.1	NA	NA	NA	NA	NA	NA
NBN	ENSG00000104320	NA	NA	NA	NA	NA	NA	NA	2	NA	NA	NA	NA	NA	NA	NA	NA
WNT5A	ENSG00000114251	3	2.3	2.2	NA	NA	NA	2.3	3.1	2	NA	NA	NA	NA	NA	NA	NA
B4GALT1	ENSG00000086062	NA	NA	NA	NA	NA	NA	NA	2.2	NA	NA	NA	NA	NA	NA	NA	NA
SIK1	ENSG00000142178	2.8	2.5	2.8	NA	NA	NA	2.4	3.3	2.9	NA	NA	NA	NA	NA	NA	NA
ANXA4	ENSG00000196975	NA	NA	NA	NA	NA	NA	NA	2.2	NA	NA	NA	NA	NA	NA	NA	NA
CD38	ENSG00000004468	2.6	NA	NA	NA	NA	NA	2.7	5.1	3.5	NA	NA	NA	NA	NA	NA	NA
SMAD6	ENSG00000137834	3.3	4.1	5.2	NA	NA	NA	2.2	4.6	3.8	2.1	NA	NA	NA	NA	NA	NA
ITGB1	ENSG00000150093	2	NA	NA	NA	NA	NA	2.1	2.8	2.4	NA	NA	NA	NA	NA	NA	NA
AR	ENSG00000169083	3.3	3.5	4.1	NA	NA	NA	2.4	4.9	4.1	2.1	NA	NA	NA	NA	NA	NA
PNMA2	ENSG00000240694	2.1	2.2	NA	NA	NA	NA	2.2	3.8	2.3	NA	NA	NA	NA	NA	NA	NA
RARB	ENSG00000077092	3	3.5	3.7	NA	NA	NA	NA	4.2	3.6	2.3	2.1	NA	NA	-2.2	NA	NA
PEG10	ENSG00000242265	2.1	2.3	2.1	NA	NA	NA	2.1	3.6	3.2	NA	NA	NA	NA	NA	NA	NA
NET1	ENSG00000173848	NA	NA	NA	NA	NA	NA	NA	2.4	2.5	NA	NA	NA	NA	NA	NA	NA
NRP1	ENSG00000099250	2.6	2.3	2	NA	NA	NA	2.6	3.3	2.2	NA	NA	NA	NA	NA	NA	NA
GCLC	ENSG00000001084	2.7	2.9	2.7	NA	NA	NA	2.3	3.7	3.6	NA	NA	NA	NA	NA	NA	NA
FGB	ENSG00000171564	3.7	3.8	3.4	NA	NA	NA	NA	6.2	4.2	3.8	2.6	NA	NA	NA	NA	NA
LITAF	ENSG00000189067	NA	NA	NA	NA	NA	NA	NA	2.1	NA	NA	NA	NA	NA	NA	NA	NA
FGA	ENSG00000171560	5.2	5.6	3.9	NA	NA	NA	NA	9.5	5.5	5.7	3.3	NA	NA	-3.1	NA	NA
TNFRSF21	ENSG00000146072	NA	NA	NA	NA	NA	NA	NA	2.2	2	NA	NA	NA	NA	NA	NA	NA
AMIGO2	ENSG00000139211	3.1	2.9	2.5	NA	NA	NA	2.7	3.6	3.7	NA	NA	NA	NA	NA	NA	NA
MAP2K6	ENSG00000108984	3.8	4	3.3	NA	NA	NA	2.4	7.1	3.3	2.9	NA	NA	NA	NA	NA	NA
BTC	ENSG00000174808	4.5	3.6	2.3	NA	NA	NA	3.3	6.9	3.8	2.1	NA	NA	NA	NA	NA	NA
KANK2	ENSG00000197256	5.5	4.9	5.4	NA	NA	NA	2.3	5	3.7	2.2	NA	NA	NA	NA	NA	NA
IRS2	ENSG00000185950	3.1	2.4	2.6	NA	NA	NA	2.5	3.6	3.3	NA	NA	NA	NA	NA	NA	NA
ERBB3	ENSG00000065361	2.7	2.5	NA	NA	NA	NA	NA	3.7	2.3	NA	NA	NA	NA	NA	NA	NA
PLA2G4A	ENSG00000116711	3.3	3.3	3.1	NA	NA	NA	2.1	4.7	4.1	2.2	NA	NA	NA	NA	NA	NA
CAST	ENSG00000153113	2.8	2.9	2.2	NA	NA	NA	2.5	4.2	2.9	NA	NA	NA	NA	NA	NA	NA
IGFBP3	ENSG00000146674	6.6	7.4	6.1	NA	NA	NA	3.4	11.5	7.3	3.4	NA	NA	NA	NA	NA	NA
F. Apoptotic Genes
Name	Gene_ID	A	B	C	D	E	F	G	H	I	J	K	L	M	N	O	P
PARP2	ENSG00000129484	NA	NA	NA	NA	NA	NA	NA	NA	-2.1	NA	NA	NA	NA	NA	NA	NA
GATA6	ENSG00000141448	-2.2	-2.9	-3.7	NA	NA	NA	NA	-2.3	-2.6	NA	-2.1	NA	NA	NA	NA	NA
IL6R	ENSG00000160712	NA	-2.6	-2.7	NA	NA	NA	NA	NA	-2.6	NA	-2.3	NA	NA	NA	NA	NA
PMAIP1	ENSG00000141682	-2	-2.3	-3.9	NA	NA	NA	NA	-2.2	-3	NA	-2.2	NA	NA	NA	NA	NA
SIRT1	ENSG00000096717	NA	-2.3	-2.4	NA	NA	NA	NA	NA	NA	NA	NA	NA	NA	NA	NA	NA
SNW1	ENSG00000100603	NA	NA	-2.2	NA	NA	NA	NA	NA	NA	NA	NA	NA	NA	NA	NA	NA
BIRC2	ENSG00000110330	NA	-2	-2.6	NA	NA	NA	NA	NA	NA	NA	NA	NA	NA	NA	NA	NA
TXNIP	ENSG00000265972	-5.2	-9.2	-7.4	NA	NA	NA	-3.2	-9.2	-11.9	-2.9	-3.7	NA	NA	NA	NA	NA
DRAM1	ENSG00000136048	NA	NA	-2.4	NA	NA	NA	NA	NA	-2.4	NA	NA	NA	NA	NA	NA	NA
RHOB	ENSG00000143878	NA	-3.8	-4	-2.6	-2.8	NA	NA	-2.4	-2.8	NA	NA	NA	NA	NA	NA	NA
BTG2	ENSG00000159388	-2.1	-2.9	-3.1	NA	NA	NA	-2.1	-2.9	-4.9	NA	-2.3	NA	NA	NA	NA	NA
MITF	ENSG00000187098	-4.7	-7.1	-7.6	NA	NA	NA	NA	-6.3	-6.8	-3.6	-3.8	NA	NA	NA	NA	NA
RRM2B	ENSG00000048392	NA	NA	-2.6	NA	NA	NA	NA	NA	NA	NA	NA	NA	NA	NA	NA	NA
TSC22D3	ENSG00000157514	NA	-2.9	-3	NA	NA	NA	NA	-2.7	-3.8	NA	-2.1	NA	NA	NA	NA	NA
STPG1	ENSG00000001460	NA	NA	-2.9	NA	-2.1	NA	NA	-2.1	-2.8	NA	-2.1	NA	NA	NA	NA	NA
MSX2	ENSG00000120149	NA	-2.1	-2.9	NA	NA	NA	NA	NA	NA	NA	NA	NA	NA	NA	NA	NA
SIRT4	ENSG00000089163	-2.1	-4	-5.6	NA	-2.7	NA	NA	-4.9	-3.8	-2.5	NA	NA	NA	NA	NA	NA
BLOC1S2	ENSG00000196072	NA	NA	-2.1	NA	NA	NA	NA	NA	NA	NA	NA	NA	NA	NA	NA	NA
GADD45A	ENSG00000116717	-2.6	-3.2	-4.3	NA	NA	NA	NA	-4.2	-4.6	-2.8	-3.1	NA	NA	NA	NA	NA
CASP3	ENSG00000164305	NA	NA	-2.4	NA	NA	NA	NA	NA	NA	NA	NA	NA	NA	NA	NA	NA
FHL2	ENSG00000115641	NA	NA	-3	NA	-2.1	NA	NA	-2.1	-3.1	NA	-2.2	NA	NA	NA	NA	NA
DPF2	ENSG00000133884	-2.1	-2.9	-3.1	NA	NA	NA	-2.1	-3.5	-3.1	NA	NA	NA	NA	NA	NA	NA
ANKRD1	ENSG00000148677	NA	-2.4	-2.9	NA	NA	NA	NA	-2.4	-3.3	NA	-3.2	NA	NA	NA	NA	NA
YWHAH	ENSG00000128245	NA	NA	-2.2	NA	NA	NA	NA	NA	NA	NA	NA	NA	NA	NA	NA	NA
TGFB2	ENSG00000092969	NA	-2.1	-2.8	NA	NA	NA	NA	NA	-2.4	-2.2	-2.7	NA	NA	NA	NA	NA
BCL6	ENSG00000113916	NA	-2.3	-2.1	NA	NA	NA	NA	-2.3	NA	-2	NA	NA	NA	NA	NA	NA
TOPORS	ENSG00000197579	NA	NA	-2	NA	NA	NA	NA	NA	NA	NA	NA	NA	NA	NA	NA	NA
IFI16	ENSG00000163565	-2.1	-2.1	-2.5	NA	NA	NA	NA	NA	-2.2	NA	-2.3	NA	NA	NA	NA	NA
CYLD	ENSG00000083799	NA	NA	-2.3	NA	NA	NA	NA	NA	NA	NA	NA	NA	NA	NA	NA	NA
FOXO3	ENSG00000118689	NA	NA	NA	NA	NA	NA	NA	NA	NA	NA	-2.2	NA	NA	NA	NA	NA
GPAM	ENSG00000119927	NA	NA	-2.1	NA	NA	NA	NA	NA	NA	NA	NA	NA	NA	NA	NA	NA
RRP8	ENSG00000132275	NA	NA	-2	NA	NA	NA	NA	-2	NA	NA	NA	NA	NA	NA	NA	NA
STK17B	ENSG00000081320	NA	NA	-2.7	NA	NA	NA	NA	NA	NA	NA	NA	NA	NA	NA	NA	NA
BDNF	ENSG00000176697	-2.3	-2.2	-2.3	NA	NA	NA	NA	-2.2	-2.2	-2.1	-2.1	NA	NA	NA	NA	NA
SOX9	ENSG00000125398	NA	-2	-2.7	NA	NA	NA	NA	NA	NA	-2.2	NA	NA	NA	NA	NA	NA
ZNF622	ENSG00000173545	NA	-2.4	-2.8	NA	NA	NA	NA	-2.9	-2.3	NA	NA	NA	NA	NA	NA	NA
BNIP1	ENSG00000113734	-2	-2	-3.3	NA	NA	NA	NA	-2.8	-2.5	NA	NA	NA	NA	NA	NA	NA
GATA3	ENSG00000107485	NA	NA	-2.5	NA	NA	NA	NA	NA	NA	NA	NA	NA	NA	NA	NA	NA
PIM1	ENSG00000137193	NA	NA	-2.2	NA	NA	NA	NA	NA	NA	NA	NA	NA	NA	NA	NA	NA
SAV1	ENSG00000151748	NA	NA	-2.2	NA	NA	NA	NA	NA	NA	NA	NA	NA	NA	NA	NA	NA
ERCC5	ENSG00000134899	NA	NA	-2	NA	NA	NA	NA	NA	NA	NA	NA	NA	NA	NA	NA	NA
PAFAH2	ENSG00000158006	NA	NA	-2	NA	NA	NA	NA	NA	NA	NA	NA	NA	NA	NA	NA	NA
ATF3	ENSG00000162772	NA	-2.6	-3.5	-2.8	-3.7	NA	NA	NA	NA	NA	NA	NA	NA	NA	NA	NA
SYNGAP1	ENSG00000197283	NA	NA	NA	NA	NA	NA	NA	NA	-2.1	NA	NA	NA	NA	NA	NA	NA
CHAC1	ENSG00000128965	NA	-3.9	-3.8	-3.9	-3.7	NA	-2	-4.8	-5.3	-2.4	-2.7	NA	NA	NA	NA	NA
TRIAP1	ENSG00000170855	NA	NA	-2.4	NA	NA	NA	NA	-2.4	-2.3	NA	NA	NA	NA	NA	NA	NA
CITED2	ENSG00000164442	-2.1	-3.1	-2.9	NA	NA	NA	NA	-3.1	NA	-2.3	NA	NA	NA	NA	NA	NA
TNFRSF10B	ENSG00000120889	NA	NA	-2.1	NA	NA	NA	NA	NA	-2.1	NA	NA	NA	NA	NA	NA	NA
DFFB	ENSG00000169598	NA	NA	NA	NA	NA	NA	NA	-2.7	-2.5	NA	NA	NA	NA	NA	NA	NA
Gene	Gene_ID
IL1B	ENSG00000125538
IL6	ENSG00000136244
IL8	ENSG00000169429
CCL20	ENSG00000115009
CXCL1	ENSG00000163739
CXCL2	ENSG00000081041
CXCL3	ENSG00000163734
TNFAIP3	ENSG00000118503
NFKBIA	ENSG00000100906
NFKBIZ	ENSG00000144802
FOZ	ENSG00000170345
GEM	ENSG00000164949
PTGS2	ENSG00000073756
HBEGF	ENSG00000113070
GDF15	ENSG00000130513
MAP3K8	ENSG00000107968
EGR1	ENSG00000120738
ZC3H12A	ENSG00000163874
MYNN	ENSG00000085274
BHLHB2	ENSG00000134107
BIRC3	ENSG00000023445
IER3	ENSG00000137331
